# Supplementary material for: Host-level biodiversity shapes the dynamics and networks within the coral reef microbiome
Source: ISME Commun. 2025 Jun 5;5(1):ycaf097. doi: 10.1093/ismeco/ycaf097 (PMC12192423; doi:10.1093/ismeco/ycaf097)
Supplement: Supplementary_Table_1_ycaf097 [file supplementary_table_1_ycaf097.xlsx]

## Sheet: species_host-associated
from	to	R2	F	Pr(>F)
Haliclona cnidata	Montipora digitata	0.44306	68.415	0.001 ***
Haliclona cnidata	Peyssonnelia sp.	0.42702	64.094	0.001 ***
Haliclona cnidata	Pocillopora verrucosa	0.42121	56.764	0.001 ***
Haliclona cnidata	Sinularia sp.	0.45128	68.261	0.001 ***
Haliclona cnidata	Caulerpa sp.	0.53636	98.332	0.001 ***
Haliclona cnidata	Xenia sp.	0.45207	72.606	0.001 ***
Montipora digitata	Peyssonnelia sp.	0.14019	13.696	0.001 ***
Montipora digitata	Pocillopora verrucosa	0.09489	7.9675	0.001 ***
Montipora digitata	Sinularia sp.	0.10758	9.7639	0.001 ***
Montipora digitata	Caulerpa sp.	0.19696	20.358	0.001 ***
Montipora digitata	Xenia sp.	0.11419	11.086	0.001 ***
Peyssonnelia sp.	Pocillopora verrucosa	0.09997	8.4413	0.001 ***
Peyssonnelia sp.	Sinularia sp.	0.10873	9.8815	0.001 ***
Peyssonnelia sp.	Caulerpa sp.	0.13449	12.897	0.001 ***
Peyssonnelia sp.	Xenia sp.	0.12709	12.521	0.001 ***
Pocillopora verrucosa	Sinularia sp.	0.06723	5.2618	0.001 ***
Pocillopora verrucosa	Caulerpa sp.	0.15474	13.73	0.001 ***
Pocillopora verrucosa	Xenia sp.	0.09282	7.9812	0.001 ***
Sinularia sp.	Caulerpa sp.	0.13739	12.742	0.001 ***
Sinularia sp.	Xenia sp.	0.04444	3.8603	0.001 ***
Caulerpa sp.	Xenia sp.	0.16269	16.515	0.001 ***
Signif. codes: 0 ‘***’ 0.001 ‘**’ 0.01 ‘*’ 0.05 ‘.’ 0.1 ‘ ’ 1

## Sheet: species_exuded
from	to	R2	F	Pr(>F)
Peyssonnelia sp.	Haliclona cnidata	0.11394	11.316	0.001 ***
Peyssonnelia sp.	Xenia sp.	0.05145	4.7188	0.001 ***
Peyssonnelia sp.	Sinularia sp.	0.02408	2.171	0.001 ***
Peyssonnelia sp.	Montipora digitata	0.0904	8.5469	0.001 ***
Peyssonnelia sp.	Caulerpa sp.	0.14189	14.22	0.001 ***
Peyssonnelia sp.	Pocillopora verrucosa	0.8668	8.3517	0.001 ***
Haliclona cnidata	Xenia sp.	0.10255	9.9417	0.001 ***
Haliclona cnidata	Sinularia sp.	0.10911	10.777	0.001 ***
Haliclona cnidata	Montipora digitata	0.10863	10.481	0.001 ***
Haliclona cnidata	Caulerpa sp.	0.13871	13.851	0.001 ***
Haliclona cnidata	Pocillopora verrucosa	0.10671	10.512	0.001 ***
Xenia sp.	Sinularia sp.	0.04407	4.0105	0.001 ***
Xenia sp.	Montipora digitata	0.08878	8.2815	0.001 ***
Xenia sp.	Caulerpa sp.	0.10478	9.9489	0.001 ***
Xenia sp.	Pocillopora verrucosa	0.09093	8.7024	0.001 ***
Sinularia sp.	Montipora digitata	0.0807	7.5489	0.001 ***
Sinularia sp.	Caulerpa sp.	0.13883	13.865	0.001 ***
Sinularia sp.	Pocillopora verrucosa	0.07721	7.3634	0.001 ***
Montipora digitata	Caulerpa sp.	0.17352	17.636	0.001 ***
Montipora digitata	Pocillopora verrucosa	0.03484	3.1047	0.001 ***
Caulerpa sp.	Pocillopora verrucosa	0.1838	19.366	0.001 ***
Signif. codes: 0 ‘***’ 0.001 ‘**’ 0.01 ‘*’ 0.05 ‘.’ 0.1 ‘ ’ 1

## Sheet: functional-group_host-associate
from	to	R2	F	Pr(>F)
sponge	stony coral	0.31964	56.847	0.001 ***
sponge	macroalgae	0.34531	67.511	0.001 ***
sponge	soft coral	0.35311	69.869	0.001 ***
stony coral	macroalgae	0.08924	15.776	0.001 ***
stony coral	soft coral	0.06097	10.454	0.001 ***
macroalgae	soft coral	0.08733	16.075	0.001 ***
Signif. codes: 0 ‘***’ 0.001 ‘**’ 0.01 ‘*’ 0.05 ‘.’ 0.1 ‘ ’ 1

## Sheet: functional-group_exuded
from	to	R2	F	Pr(>F)
macroalgae	sponge	0.07974	11.351	0.001 ***
macroalgae	soft coral	0.03084	5.5686	0.001 ***
macroalgae	stony coral	0.08835	16.863	0.001 ***
sponge	soft coral	0.08462	12.202	0.001 ***
sponge	stony coral	0.08799	12.639	0.001 ***
soft coral	stony coral	0.06445	12.056	0.001 ***
Signif. codes: 0 ‘***’ 0.001 ‘**’ 0.01 ‘*’ 0.05 ‘.’ 0.1 ‘ ’ 1
