# Supplementary material for: Host-level biodiversity shapes the dynamics and networks within the coral reef microbiome
Source: ISME Commun. 2025 Jun 5;5(1):ycaf097. doi: 10.1093/ismeco/ycaf097 (PMC12192423; doi:10.1093/ismeco/ycaf097)
Supplement: Supplementary_Table_2_ycaf097 [file supplementary_table_2_ycaf097.xlsx]

## Sheet: Sheet1
species	hill_number	.y.	group1	group2	W	p	p.adj	p.format	p.signif	method
Peyssonnelia sp.	q = 0	hill_value	exuded	host-associated	1891	3.52e-20	6.7e-19	< 2e-16	****	Wilcoxon
Peyssonnelia sp.	q = 1	hill_value	exuded	host-associated	1592	4.41e-08	5.7e-07	4.4e-08	****	Wilcoxon
Peyssonnelia sp.	q = 2	hill_value	exuded	host-associated	1376	0.00054	0.0027	0.00054	***	Wilcoxon
Haliclona cnidata	q = 0	hill_value	exuded	host-associated	2025	1.93e-26	4e-25	< 2e-16	****	Wilcoxon
Haliclona cnidata	q = 1	hill_value	exuded	host-associated	1684	1.93e-26	4e-25	< 2e-16	****	Wilcoxon
Haliclona cnidata	q = 2	hill_value	exuded	host-associated	2025	1.11e-08	1.6e-07	1.1e-08	****	Wilcoxon
Xenia sp.	q = 0	hill_value	exuded	host-associated	1574	6.39e-07	5.7e-06	6.4e-07	****	Wilcoxon
Xenia sp.	q = 1	hill_value	exuded	host-associated	813	0.148141	0.39	0.14814	ns	Wilcoxon
Xenia sp.	q = 2	hill_value	exuded	host-associated	549	0.000231	0.0016	0.00023	***	Wilcoxon
Sinularia sp.	q = 0	hill_value	exuded	host-associated	1482	7.43e-08	8.9e-07	7.4e-08	****	Wilcoxon
Sinularia sp.	q = 1	hill_value	exuded	host-associated	646	0.025085	0.1	0.02508	*	Wilcoxon
Sinularia sp.	q = 2	hill_value	exuded	host-associated	353	5.22e-07	5.2e-06	5.2e-07	****	Wilcoxon
Montipora digitata	q = 0	hill_value	exuded	host-associated	1572	2.78e-09	4.2e-08	2.8e-09	****	Wilcoxon
Montipora digitata	q = 1	hill_value	exuded	host-associated	1101	0.128953	0.39	0.12895	ns	Wilcoxon
Montipora digitata	q = 2	hill_value	exuded	host-associated	929	0.972585	0.97	0.97259	ns	Wilcoxon
Caulerpa sp.	q = 0	hill_value	exuded	host-associated	1804	2.47e-15	4.4e-14	2.5e-15	****	Wilcoxon
Caulerpa sp.	q = 1	hill_value	exuded	host-associated	1661	1.34e-13	2.3e-12	1.3e-13	****	Wilcoxon
Caulerpa sp.	q = 2	hill_value	exuded	host-associated	1312	0.000252	0.0016	0.00025	***	Wilcoxon
Pocillopora verrucosa	q = 0	hill_value	exuded	host-associated	1287	3.95e-07	4.3e-06	3.9e-07	****	Wilcoxon
Pocillopora verrucosa	q = 1	hill_value	exuded	host-associated	312	1.59e-06	1.3e-05	1.6e-06	****	Wilcoxon
Pocillopora verrucosa	q = 2	hill_value	exuded	host-associated	111	1.94e-13	3.1e-12	1.9e-13	****	Wilcoxon
