# Supplementary material for: Host-level biodiversity shapes the dynamics and networks within the coral reef microbiome
Source: ISME Commun. 2025 Jun 5;5(1):ycaf097. doi: 10.1093/ismeco/ycaf097 (PMC12192423; doi:10.1093/ismeco/ycaf097)
Supplement: Supplementary_Table_3_ycaf097 [file supplementary_table_3_ycaf097.xlsx]

## Sheet: similarity_exuded
from	to	similarity_biodiverse	similarity_degraded
Montipora digitata	Montipora digitata	NA	NA
Pocillopora verrucosa	Montipora digitata	0.233689	0.208432
Sinularia sp.	Montipora digitata	0.173174	0.196552
Xenia sp.	Montipora digitata	0.118646	0.19873
Caulerpa sp.	Montipora digitata	0.091992	0.168951
Peyssonnelia sp.	Montipora digitata	0.163811	0.190231
Haliclona cnidata	Montipora digitata	0.142453	0.16519
Montipora digitata	Pocillopora verrucosa	0.233689	0.208432
Pocillopora verrucosa	Pocillopora verrucosa	NA	NA
Sinularia sp.	Pocillopora verrucosa	0.180561	0.171536
Xenia sp.	Pocillopora verrucosa	0.116304	0.15821
Caulerpa sp.	Pocillopora verrucosa	0.090864	0.116935
Peyssonnelia sp.	Pocillopora verrucosa	0.173142	0.174074
Haliclona cnidata	Pocillopora verrucosa	0.141571	0.132694
Montipora digitata	Sinularia sp.	0.173174	0.196552
Pocillopora verrucosa	Sinularia sp.	0.180561	0.171536
Sinularia sp.	Sinularia sp.	NA	NA
Xenia sp.	Sinularia sp.	0.177606	0.241405
Caulerpa sp.	Sinularia sp.	0.171808	0.183381
Peyssonnelia sp.	Sinularia sp.	0.275773	0.266358
Haliclona cnidata	Sinularia sp.	0.15449	0.174351
Montipora digitata	Xenia sp.	0.118646	0.19873
Pocillopora verrucosa	Xenia sp.	0.116304	0.15821
Sinularia sp.	Xenia sp.	0.177606	0.241405
Xenia sp.	Xenia sp.	NA	NA
Caulerpa sp.	Xenia sp.	0.169126	0.235202
Peyssonnelia sp.	Xenia sp.	0.162588	0.220971
Haliclona cnidata	Xenia sp.	0.116933	0.198983
Montipora digitata	Caulerpa sp.	0.091992	0.168951
Pocillopora verrucosa	Caulerpa sp.	0.090864	0.116935
Sinularia sp.	Caulerpa sp.	0.171808	0.183381
Xenia sp.	Caulerpa sp.	0.169126	0.235202
Caulerpa sp.	Caulerpa sp.	NA	NA
Peyssonnelia sp.	Caulerpa sp.	0.16125	0.163092
Haliclona cnidata	Caulerpa sp.	0.122464	0.232853
Montipora digitata	Peyssonnelia sp.	0.163811	0.190231
Pocillopora verrucosa	Peyssonnelia sp.	0.173142	0.174074
Sinularia sp.	Peyssonnelia sp.	0.275773	0.266358
Xenia sp.	Peyssonnelia sp.	0.162588	0.220971
Caulerpa sp.	Peyssonnelia sp.	0.16125	0.163092
Peyssonnelia sp.	Peyssonnelia sp.	NA	NA
Haliclona cnidata	Peyssonnelia sp.	0.147352	0.162875
Montipora digitata	Haliclona cnidata	0.142453	0.16519
Pocillopora verrucosa	Haliclona cnidata	0.141571	0.132694
Sinularia sp.	Haliclona cnidata	0.15449	0.174351
Xenia sp.	Haliclona cnidata	0.116933	0.198983
Caulerpa sp.	Haliclona cnidata	0.122464	0.232853
Peyssonnelia sp.	Haliclona cnidata	0.147352	0.162875
Haliclona cnidata	Haliclona cnidata	NA	NA

## Sheet: similarity_host-associated
from	to	similarity_biodiverse	similarity_degraded
Montipora digitata	Montipora digitata	NA	NA
Pocillopora verrucosa	Montipora digitata	0.069919	0.059064
Sinularia sp.	Montipora digitata	0.086737	0.063434
Xenia sp.	Montipora digitata	0.068758	0.0649
Caulerpa sp.	Montipora digitata	0.04284	0.051061
Peyssonnelia sp.	Montipora digitata	0.026486	0.040645
Haliclona cnidata	Montipora digitata	0.00426	0.003487
Montipora digitata	Pocillopora verrucosa	0.069919	0.059064
Pocillopora verrucosa	Pocillopora verrucosa	NA	NA
Sinularia sp.	Pocillopora verrucosa	0.091548	0.092979
Xenia sp.	Pocillopora verrucosa	0.067173	0.073694
Caulerpa sp.	Pocillopora verrucosa	0.03741	0.064389
Peyssonnelia sp.	Pocillopora verrucosa	0.039301	0.061499
Haliclona cnidata	Pocillopora verrucosa	0.003284	0.004816
Montipora digitata	Sinularia sp.	0.086737	0.063434
Pocillopora verrucosa	Sinularia sp.	0.091548	0.092979
Sinularia sp.	Sinularia sp.	NA	NA
Xenia sp.	Sinularia sp.	0.092437	0.159499
Caulerpa sp.	Sinularia sp.	0.046205	0.116779
Peyssonnelia sp.	Sinularia sp.	0.036449	0.103385
Haliclona cnidata	Sinularia sp.	0.004572	0.00599
Montipora digitata	Xenia sp.	0.068758	0.0649
Pocillopora verrucosa	Xenia sp.	0.067173	0.073694
Sinularia sp.	Xenia sp.	0.092437	0.159499
Xenia sp.	Xenia sp.	NA	NA
Caulerpa sp.	Xenia sp.	0.055093	0.087088
Peyssonnelia sp.	Xenia sp.	0.039846	0.072354
Haliclona cnidata	Xenia sp.	0.004116	0.004759
Montipora digitata	Caulerpa sp.	0.04284	0.051061
Pocillopora verrucosa	Caulerpa sp.	0.03741	0.064389
Sinularia sp.	Caulerpa sp.	0.046205	0.116779
Xenia sp.	Caulerpa sp.	0.055093	0.087088
Caulerpa sp.	Caulerpa sp.	NA	NA
Peyssonnelia sp.	Caulerpa sp.	0.073308	0.109903
Haliclona cnidata	Caulerpa sp.	0.016629	0.030296
Montipora digitata	Peyssonnelia sp.	0.026486	0.040645
Pocillopora verrucosa	Peyssonnelia sp.	0.039301	0.061499
Sinularia sp.	Peyssonnelia sp.	0.036449	0.103385
Xenia sp.	Peyssonnelia sp.	0.039846	0.072354
Caulerpa sp.	Peyssonnelia sp.	0.073308	0.109903
Peyssonnelia sp.	Peyssonnelia sp.	NA	NA
Haliclona cnidata	Peyssonnelia sp.	0.012836	0.008713
Montipora digitata	Haliclona cnidata	0.00426	0.003487
Pocillopora verrucosa	Haliclona cnidata	0.003284	0.004816
Sinularia sp.	Haliclona cnidata	0.004572	0.00599
Xenia sp.	Haliclona cnidata	0.004116	0.004759
Caulerpa sp.	Haliclona cnidata	0.016629	0.030296
Peyssonnelia sp.	Haliclona cnidata	0.012836	0.008713
Haliclona cnidata	Haliclona cnidata	NA	NA

## Sheet: richness_exuded
species	richness_biodiverse	richness_degraded
Montipora digitata	365.117	573.442
Pocillopora verrucosa	441.143	417.858
Sinularia sp.	931.463	869.153
Xenia sp.	827.688	888.133
Caulerpa sp.	1025.86	1030.14
Peyssonnelia sp.	898.257	803.144
Haliclona cnidata	530.633	727.691

## Sheet: richness_host-associated
species	richness_biodiverse	richness_degraded
Montipora digitata	250.003	153.089
Pocillopora verrucosa	238.533	166.56
Sinularia sp.	320.447	672.909
Xenia sp.	558.16	566.024
Caulerpa sp.	297.716	397.184
Peyssonnelia sp.	244.203	384.404
Haliclona cnidata	32.01	35.6644

## Sheet: shared_exuded
from	to	shared_biodiverse	shared_degraded
Montipora digitata	Montipora digitata	NA	NA
Pocillopora verrucosa	Montipora digitata	70.8067	86.8664
Sinularia sp.	Montipora digitata	99.555	141.878
Xenia sp.	Montipora digitata	72.6427	149.507
Caulerpa sp.	Montipora digitata	75.6893	147.707
Peyssonnelia sp.	Montipora digitata	94.0928	126.511
Haliclona cnidata	Montipora digitata	60.9156	114.263
Montipora digitata	Pocillopora verrucosa	70.8067	86.8664
Pocillopora verrucosa	Pocillopora verrucosa	NA	NA
Sinularia sp.	Pocillopora verrucosa	108.139	106.298
Xenia sp.	Pocillopora verrucosa	72.9387	103.456
Caulerpa sp.	Pocillopora verrucosa	76.236	92.5733
Peyssonnelia sp.	Pocillopora verrucosa	103.996	97.9541
Haliclona cnidata	Pocillopora verrucosa	63.6278	77.9062
Montipora digitata	Sinularia sp.	99.555	141.878
Pocillopora verrucosa	Sinularia sp.	108.139	106.298
Sinularia sp.	Sinularia sp.	NA	NA
Xenia sp.	Sinularia sp.	162.347	216.366
Caulerpa sp.	Sinularia sp.	183.897	189.179
Peyssonnelia sp.	Sinularia sp.	242.088	216.929
Haliclona cnidata	Sinularia sp.	114.042	149.95
Montipora digitata	Xenia sp.	72.6427	149.507
Pocillopora verrucosa	Xenia sp.	72.9387	103.456
Sinularia sp.	Xenia sp.	162.347	216.366
Xenia sp.	Xenia sp.	NA	NA
Caulerpa sp.	Xenia sp.	174.126	236.907
Peyssonnelia sp.	Xenia sp.	148.223	189.997
Haliclona cnidata	Xenia sp.	87.3927	170.961
Montipora digitata	Caulerpa sp.	75.6893	147.707
Pocillopora verrucosa	Caulerpa sp.	76.236	92.5733
Sinularia sp.	Caulerpa sp.	183.897	189.179
Xenia sp.	Caulerpa sp.	174.126	236.907
Caulerpa sp.	Caulerpa sp.	NA	NA
Peyssonnelia sp.	Caulerpa sp.	171.884	163.164
Haliclona cnidata	Caulerpa sp.	110.447	211.447
Montipora digitata	Peyssonnelia sp.	94.0928	126.511
Pocillopora verrucosa	Peyssonnelia sp.	103.996	97.9541
Sinularia sp.	Peyssonnelia sp.	242.088	216.929
Xenia sp.	Peyssonnelia sp.	148.223	189.997
Caulerpa sp.	Peyssonnelia sp.	171.884	163.164
Peyssonnelia sp.	Peyssonnelia sp.	NA	NA
Haliclona cnidata	Peyssonnelia sp.	108.276	132.909
Montipora digitata	Haliclona cnidata	60.9156	114.263
Pocillopora verrucosa	Haliclona cnidata	63.6278	77.9062
Sinularia sp.	Haliclona cnidata	114.042	149.95
Xenia sp.	Haliclona cnidata	87.3927	170.961
Caulerpa sp.	Haliclona cnidata	110.447	211.447
Peyssonnelia sp.	Haliclona cnidata	108.276	132.909
Haliclona cnidata	Haliclona cnidata	NA	NA

## Sheet: shared_host-associated
from	to	shared_biodiverse	shared_degraded
Montipora digitata	Montipora digitata	NA	NA
Pocillopora verrucosa	Montipora digitata	23.3833	14.0606
Sinularia sp.	Montipora digitata	33.3411	33.7305
Xenia sp.	Montipora digitata	37.6617	30.6151
Caulerpa sp.	Montipora digitata	20.3533	22.2373
Peyssonnelia sp.	Montipora digitata	10.9717	17.1262
Haliclona cnidata	Montipora digitata	1.16722	0.845432
Montipora digitata	Pocillopora verrucosa	23.3833	14.0606
Pocillopora verrucosa	Pocillopora verrucosa	NA	NA
Sinularia sp.	Pocillopora verrucosa	31.4044	42.3053
Xenia sp.	Pocillopora verrucosa	37.0589	32.2902
Caulerpa sp.	Pocillopora verrucosa	17.976	27.8381
Peyssonnelia sp.	Pocillopora verrucosa	16.0844	25.5302
Haliclona cnidata	Pocillopora verrucosa	0.924444	1.18064
Montipora digitata	Sinularia sp.	33.3411	33.7305
Pocillopora verrucosa	Sinularia sp.	31.4044	42.3053
Sinularia sp.	Sinularia sp.	NA	NA
Xenia sp.	Sinularia sp.	54.4394	114.051
Caulerpa sp.	Sinularia sp.	25.3393	79.9159
Peyssonnelia sp.	Sinularia sp.	17.1028	69.5118
Haliclona cnidata	Sinularia sp.	1.12	2.67206
Montipora digitata	Xenia sp.	37.6617	30.6151
Pocillopora verrucosa	Xenia sp.	37.0589	32.2902
Sinularia sp.	Xenia sp.	54.4394	114.051
Xenia sp.	Xenia sp.	NA	NA
Caulerpa sp.	Xenia sp.	35.1873	57.161
Peyssonnelia sp.	Xenia sp.	22.655	46.823
Haliclona cnidata	Xenia sp.	1.80444	1.89259
Montipora digitata	Caulerpa sp.	20.3533	22.2373
Pocillopora verrucosa	Caulerpa sp.	17.976	27.8381
Sinularia sp.	Caulerpa sp.	25.3393	79.9159
Xenia sp.	Caulerpa sp.	35.1873	57.161
Caulerpa sp.	Caulerpa sp.	NA	NA
Peyssonnelia sp.	Caulerpa sp.	28.1067	60.6235
Haliclona cnidata	Caulerpa sp.	4.376	6.13654
Montipora digitata	Peyssonnelia sp.	10.9717	17.1262
Pocillopora verrucosa	Peyssonnelia sp.	16.0844	25.5302
Sinularia sp.	Peyssonnelia sp.	17.1028	69.5118
Xenia sp.	Peyssonnelia sp.	22.655	46.823
Caulerpa sp.	Peyssonnelia sp.	28.1067	60.6235
Peyssonnelia sp.	Peyssonnelia sp.	NA	NA
Haliclona cnidata	Peyssonnelia sp.	2.62167	2.70272
Montipora digitata	Haliclona cnidata	1.16722	0.845432
Pocillopora verrucosa	Haliclona cnidata	0.924444	1.18064
Sinularia sp.	Haliclona cnidata	1.12	2.67206
Xenia sp.	Haliclona cnidata	1.80444	1.89259
Caulerpa sp.	Haliclona cnidata	4.376	6.13654
Peyssonnelia sp.	Haliclona cnidata	2.62167	2.70272
Haliclona cnidata	Haliclona cnidata	NA	NA

## Sheet: unique_exuded
species	unique_biodiverse	unique_degraded
Xenia sp.	1037.72	913.02
Peyssonnelia sp.	932.74	881.26
Pocillopora verrucosa	583.62	560.82
Sinularia sp.	976	910.56
Montipora digitata	353.9	585.66
Haliclona cnidata	648.8	889.76
Caulerpa sp.	1040.18	1185.98

## Sheet: unique_host-associated
species	unique_biodiverse	unique_degraded
Xenia sp.	1355.86	1395.68
Peyssonnelia sp.	585.8	759.32
Pocillopora verrucosa	261.36	252.26
Sinularia sp.	644.18	1182.42
Montipora digitata	567.14	262.46
Haliclona cnidata	28.08	17.76
Caulerpa sp.	460.18	556.56
