# Supplementary material for: Host-level biodiversity shapes the dynamics and networks within the coral reef microbiome
Source: ISME Commun. 2025 Jun 5;5(1):ycaf097. doi: 10.1093/ismeco/ycaf097 (PMC12192423; doi:10.1093/ismeco/ycaf097)
Supplement: Supplementary_Table_4_ycaf097 [file supplementary_table_4_ycaf097.xlsx]

## Sheet: similarity_host-associated
comparison	.y.	group1	group2	p	p.adj	p.format	p.signif	method
Haliclona cnidata vs Pocillopora verrucosa	bc_dissim	biodiverse	degradedd	0.269264	1	0.26926	ns	Wilcoxon
Haliclona cnidata vs Sinularia sp.	bc_dissim	biodiverse	degradedd	0.048258	1	0.04826	*	Wilcoxon
Haliclona cnidata vs Caulerpa sp.	bc_dissim	biodiverse	degradedd	0.408407	1	0.40841	ns	Wilcoxon
Haliclona cnidata vs Montipora digitata	bc_dissim	biodiverse	degradedd	0.02919	0.76	0.02919	*	Wilcoxon
Haliclona cnidata vs Peyssonnelia sp.	bc_dissim	biodiverse	degradedd	0.000457	0.016	0.00046	***	Wilcoxon
Haliclona cnidata vs Xenia sp.	bc_dissim	biodiverse	degradedd	0.019511	0.55	0.01951	*	Wilcoxon
Pocillopora verrucosa vs Haliclona cnidata	bc_dissim	biodiverse	degradedd	0.269264	1	0.26926	ns	Wilcoxon
Pocillopora verrucosa vs Sinularia sp.	bc_dissim	biodiverse	degradedd	0.741815	1	0.74182	ns	Wilcoxon
Pocillopora verrucosa vs Caulerpa sp.	bc_dissim	biodiverse	degradedd	0.144839	1	0.14484	ns	Wilcoxon
Pocillopora verrucosa vs Montipora digitata	bc_dissim	biodiverse	degradedd	0.314725	1	0.31472	ns	Wilcoxon
Pocillopora verrucosa vs Peyssonnelia sp.	bc_dissim	biodiverse	degradedd	0.470687	1	0.47069	ns	Wilcoxon
Pocillopora verrucosa vs Xenia sp.	bc_dissim	biodiverse	degradedd	0.74612	1	0.74612	ns	Wilcoxon
Sinularia sp. vs Haliclona cnidata	bc_dissim	biodiverse	degradedd	0.048258	1	0.04826	*	Wilcoxon
Sinularia sp. vs Pocillopora verrucosa	bc_dissim	biodiverse	degradedd	0.741815	1	0.74182	ns	Wilcoxon
Sinularia sp. vs Caulerpa sp.	bc_dissim	biodiverse	degradedd	3.41e-08	1.4e-06	3.4e-08	****	Wilcoxon
Sinularia sp. vs Montipora digitata	bc_dissim	biodiverse	degradedd	0.002569	0.077	0.00257	**	Wilcoxon
Sinularia sp. vs Peyssonnelia sp.	bc_dissim	biodiverse	degradedd	2.56e-07	9.7e-06	2.6e-07	****	Wilcoxon
Sinularia sp. vs Xenia sp.	bc_dissim	biodiverse	degradedd	8.19e-09	3.4e-07	8.2e-09	****	Wilcoxon
Caulerpa sp. vs Haliclona cnidata	bc_dissim	biodiverse	degradedd	0.408407	1	0.40841	ns	Wilcoxon
Caulerpa sp. vs Pocillopora verrucosa	bc_dissim	biodiverse	degradedd	0.144839	1	0.14484	ns	Wilcoxon
Caulerpa sp. vs Sinularia sp.	bc_dissim	biodiverse	degradedd	3.41e-08	1.4e-06	3.4e-08	****	Wilcoxon
Caulerpa sp. vs Montipora digitata	bc_dissim	biodiverse	degradedd	0.357749	1	0.35775	ns	Wilcoxon
Caulerpa sp. vs Peyssonnelia sp.	bc_dissim	biodiverse	degradedd	0.052107	1	0.05211	ns	Wilcoxon
Caulerpa sp. vs Xenia sp.	bc_dissim	biodiverse	degradedd	0.000717	0.024	0.00072	***	Wilcoxon
Montipora digitata vs Haliclona cnidata	bc_dissim	biodiverse	degradedd	0.02919	0.76	0.02919	*	Wilcoxon
Montipora digitata vs Pocillopora verrucosa	bc_dissim	biodiverse	degradedd	0.314725	1	0.31472	ns	Wilcoxon
Montipora digitata vs Sinularia sp.	bc_dissim	biodiverse	degradedd	0.002569	0.077	0.00257	**	Wilcoxon
Montipora digitata vs Caulerpa sp.	bc_dissim	biodiverse	degradedd	0.357749	1	0.35775	ns	Wilcoxon
Montipora digitata vs Peyssonnelia sp.	bc_dissim	biodiverse	degradedd	0.28645	1	0.28645	ns	Wilcoxon
Montipora digitata vs Xenia sp.	bc_dissim	biodiverse	degradedd	0.410044	1	0.41004	ns	Wilcoxon
Peyssonnelia sp. vs Haliclona cnidata	bc_dissim	biodiverse	degradedd	0.000457	0.016	0.00046	***	Wilcoxon
Peyssonnelia sp. vs Pocillopora verrucosa	bc_dissim	biodiverse	degradedd	0.470687	1	0.47069	ns	Wilcoxon
Peyssonnelia sp. vs Sinularia sp.	bc_dissim	biodiverse	degradedd	2.56e-07	9.7e-06	2.6e-07	****	Wilcoxon
Peyssonnelia sp. vs Caulerpa sp.	bc_dissim	biodiverse	degradedd	0.052107	1	0.05211	ns	Wilcoxon
Peyssonnelia sp. vs Montipora digitata	bc_dissim	biodiverse	degradedd	0.28645	1	0.28645	ns	Wilcoxon
Peyssonnelia sp. vs Xenia sp.	bc_dissim	biodiverse	degradedd	0.001876	0.06	0.00188	**	Wilcoxon
Xenia sp. vs Haliclona cnidata	bc_dissim	biodiverse	degradedd	0.019511	0.55	0.01951	*	Wilcoxon
Xenia sp. vs Pocillopora verrucosa	bc_dissim	biodiverse	degradedd	0.74612	1	0.74612	ns	Wilcoxon
Xenia sp. vs Sinularia sp.	bc_dissim	biodiverse	degradedd	8.19e-09	3.4e-07	8.2e-09	****	Wilcoxon
Xenia sp. vs Caulerpa sp.	bc_dissim	biodiverse	degradedd	0.000717	0.024	0.00072	***	Wilcoxon
Xenia sp. vs Montipora digitata	bc_dissim	biodiverse	degradedd	0.410044	1	0.41004	ns	Wilcoxon
Xenia sp. vs Peyssonnelia sp.	bc_dissim	biodiverse	degradedd	0.001876	0.06	0.00188	**	Wilcoxon

## Sheet: similarity_exuded
comparison	.y.	group1	group2	p	p.adj	p.format	p.signif	method
Haliclona cnidata vs Pocillopora verrucosa	bc_dissim	biodiverse	degradedd	0.243204	1	0.2432	ns	Wilcoxon
Haliclona cnidata vs Sinularia sp.	bc_dissim	biodiverse	degradedd	0.051407	1	0.05141	ns	Wilcoxon
Haliclona cnidata vs Caulerpa sp.	bc_dissim	biodiverse	degradedd	0.000397	0.013	0.0004	***	Wilcoxon
Haliclona cnidata vs Montipora digitata	bc_dissim	biodiverse	degradedd	0.848082	1	0.84808	ns	Wilcoxon
Haliclona cnidata vs Peyssonnelia sp.	bc_dissim	biodiverse	degradedd	0.489239	1	0.48924	ns	Wilcoxon
Haliclona cnidata vs Xenia sp.	bc_dissim	biodiverse	degradedd	0.000113	0.0041	0.00011	***	Wilcoxon
Pocillopora verrucosa vs Haliclona cnidata	bc_dissim	biodiverse	degradedd	0.243204	1	0.2432	ns	Wilcoxon
Pocillopora verrucosa vs Sinularia sp.	bc_dissim	biodiverse	degradedd	0.392171	1	0.39217	ns	Wilcoxon
Pocillopora verrucosa vs Caulerpa sp.	bc_dissim	biodiverse	degradedd	0.078011	1	0.07801	ns	Wilcoxon
Pocillopora verrucosa vs Montipora digitata	bc_dissim	biodiverse	degradedd	0.026362	0.63	0.02636	*	Wilcoxon
Pocillopora verrucosa vs Peyssonnelia sp.	bc_dissim	biodiverse	degradedd	0.844356	1	0.84436	ns	Wilcoxon
Pocillopora verrucosa vs Xenia sp.	bc_dissim	biodiverse	degradedd	0.020184	0.52	0.02018	*	Wilcoxon
Sinularia sp. vs Haliclona cnidata	bc_dissim	biodiverse	degradedd	0.051407	1	0.05141	ns	Wilcoxon
Sinularia sp. vs Pocillopora verrucosa	bc_dissim	biodiverse	degradedd	0.392171	1	0.39217	ns	Wilcoxon
Sinularia sp. vs Caulerpa sp.	bc_dissim	biodiverse	degradedd	0.000519	0.017	0.00052	***	Wilcoxon
Sinularia sp. vs Montipora digitata	bc_dissim	biodiverse	degradedd	0.433001	1	0.433	ns	Wilcoxon
Sinularia sp. vs Peyssonnelia sp.	bc_dissim	biodiverse	degradedd	0.054816	1	0.05482	ns	Wilcoxon
Sinularia sp. vs Xenia sp.	bc_dissim	biodiverse	degradedd	1.33e-13	5.6e-12	1.3e-13	****	Wilcoxon
Caulerpa sp. vs Haliclona cnidata	bc_dissim	biodiverse	degradedd	0.000397	0.013	0.0004	***	Wilcoxon
Caulerpa sp. vs Pocillopora verrucosa	bc_dissim	biodiverse	degradedd	0.078011	1	0.07801	ns	Wilcoxon
Caulerpa sp. vs Sinularia sp.	bc_dissim	biodiverse	degradedd	0.000519	0.017	0.00052	***	Wilcoxon
Caulerpa sp. vs Montipora digitata	bc_dissim	biodiverse	degradedd	0.001336	0.04	0.00134	**	Wilcoxon
Caulerpa sp. vs Peyssonnelia sp.	bc_dissim	biodiverse	degradedd	0.072051	1	0.07205	ns	Wilcoxon
Caulerpa sp. vs Xenia sp.	bc_dissim	biodiverse	degradedd	8.46e-05	0.0032	8.5e-05	****	Wilcoxon
Montipora digitata vs Haliclona cnidata	bc_dissim	biodiverse	degradedd	0.848082	1	0.84808	ns	Wilcoxon
Montipora digitata vs Pocillopora verrucosa	bc_dissim	biodiverse	degradedd	0.026362	0.63	0.02636	*	Wilcoxon
Montipora digitata vs Sinularia sp.	bc_dissim	biodiverse	degradedd	0.433001	1	0.433	ns	Wilcoxon
Montipora digitata vs Caulerpa sp.	bc_dissim	biodiverse	degradedd	0.001336	0.04	0.00134	**	Wilcoxon
Montipora digitata vs Peyssonnelia sp.	bc_dissim	biodiverse	degradedd	0.116344	1	0.11634	ns	Wilcoxon
Montipora digitata vs Xenia sp.	bc_dissim	biodiverse	degradedd	0.001861	0.052	0.00186	**	Wilcoxon
Peyssonnelia sp. vs Haliclona cnidata	bc_dissim	biodiverse	degradedd	0.489239	1	0.48924	ns	Wilcoxon
Peyssonnelia sp. vs Pocillopora verrucosa	bc_dissim	biodiverse	degradedd	0.844356	1	0.84436	ns	Wilcoxon
Peyssonnelia sp. vs Sinularia sp.	bc_dissim	biodiverse	degradedd	0.054816	1	0.05482	ns	Wilcoxon
Peyssonnelia sp. vs Caulerpa sp.	bc_dissim	biodiverse	degradedd	0.072051	1	0.07205	ns	Wilcoxon
Peyssonnelia sp. vs Montipora digitata	bc_dissim	biodiverse	degradedd	0.116344	1	0.11634	ns	Wilcoxon
Peyssonnelia sp. vs Xenia sp.	bc_dissim	biodiverse	degradedd	2.25e-05	0.0009	2.3e-05	****	Wilcoxon
Xenia sp. vs Haliclona cnidata	bc_dissim	biodiverse	degradedd	0.000113	0.0041	0.00011	***	Wilcoxon
Xenia sp. vs Pocillopora verrucosa	bc_dissim	biodiverse	degradedd	0.020184	0.52	0.02018	*	Wilcoxon
Xenia sp. vs Sinularia sp.	bc_dissim	biodiverse	degradedd	1.33e-13	5.6e-12	1.3e-13	****	Wilcoxon
Xenia sp. vs Caulerpa sp.	bc_dissim	biodiverse	degradedd	8.46e-05	0.0032	8.5e-05	****	Wilcoxon
Xenia sp. vs Montipora digitata	bc_dissim	biodiverse	degradedd	0.001861	0.052	0.00186	**	Wilcoxon
Xenia sp. vs Peyssonnelia sp.	bc_dissim	biodiverse	degradedd	2.25e-05	0.0009	2.3e-05	****	Wilcoxon

## Sheet: richness_host-associated
species	.y.	group1	group2	p	p.adj	p.format	p.signif	method
Haliclona cnidata	richness	biodiverse	degradedd	0.223776	0.91	0.224	ns	Wilcoxon
Pocillopora verrucosa	richness	biodiverse	degradedd	0.833333	1	0.833	ns	Wilcoxon
Sinularia sp.	richness	biodiverse	degradedd	0.034965	0.24	0.035	*	Wilcoxon
Caulerpa sp.	richness	biodiverse	degradedd	0.699301	1	0.699	ns	Wilcoxon
Montipora digitata	richness	biodiverse	degradedd	0.066334	0.4	0.066	ns	Wilcoxon
Peyssonnelia sp.	richness	biodiverse	degradedd	0.181019	0.91	0.181	ns	Wilcoxon
Xenia sp.	richness	biodiverse	degradedd	0.327672	0.98	0.328	ns	Wilcoxon

## Sheet: richness_exuded
species	.y.	group1	group2	p	p.adj	p.format	p.signif	method
Haliclona cnidata	richness	biodiverse	degradedd	0.28522	1	0.285	ns	Wilcoxon
Pocillopora verrucosa	richness	biodiverse	degradedd	0.760193	1	0.76	ns	Wilcoxon
Sinularia sp.	richness	biodiverse	degradedd	0.066092	0.46	0.066	ns	Wilcoxon
Caulerpa sp.	richness	biodiverse	degradedd	0.832196	1	0.832	ns	Wilcoxon
Montipora digitata	richness	biodiverse	degradedd	0.786501	1	0.787	ns	Wilcoxon
Peyssonnelia sp.	richness	biodiverse	degradedd	0.517585	1	0.518	ns	Wilcoxon
Xenia sp.	richness	biodiverse	degradedd	0.296167	1	0.296	ns	Wilcoxon

## Sheet: shared_host-associated
comparison	.y.	group1	group2	p	p.adj	p.format	p.signif	method
Haliclona cnidata vs Pocillopora verrucosa	shared_dist	biodiverse	degradedd	0.608206	1	0.6082	ns	Wilcoxon
Haliclona cnidata vs Sinularia sp.	shared_dist	biodiverse	degradedd	5.18e-10	2.2e-08	5.2e-10	****	Wilcoxon
Haliclona cnidata vs Caulerpa sp.	shared_dist	biodiverse	degradedd	0.048968	1	0.049	*	Wilcoxon
Haliclona cnidata vs Montipora digitata	shared_dist	biodiverse	degradedd	0.039735	1	0.0397	*	Wilcoxon
Haliclona cnidata vs Peyssonnelia sp.	shared_dist	biodiverse	degradedd	0.621904	1	0.6219	ns	Wilcoxon
Haliclona cnidata vs Xenia sp.	shared_dist	biodiverse	degradedd	0.072581	1	0.0726	ns	Wilcoxon
Pocillopora verrucosa vs Haliclona cnidata	shared_dist	biodiverse	degradedd	0.608206	1	0.6082	ns	Wilcoxon
Pocillopora verrucosa vs Sinularia sp.	shared_dist	biodiverse	degradedd	0.24609	1	0.2461	ns	Wilcoxon
Pocillopora verrucosa vs Caulerpa sp.	shared_dist	biodiverse	degradedd	0.304447	1	0.3044	ns	Wilcoxon
Pocillopora verrucosa vs Montipora digitata	shared_dist	biodiverse	degradedd	0.149087	1	0.1491	ns	Wilcoxon
Pocillopora verrucosa vs Peyssonnelia sp.	shared_dist	biodiverse	degradedd	0.449979	1	0.45	ns	Wilcoxon
Pocillopora verrucosa vs Xenia sp.	shared_dist	biodiverse	degradedd	0.968284	1	0.9683	ns	Wilcoxon
Sinularia sp. vs Haliclona cnidata	shared_dist	biodiverse	degradedd	5.18e-10	2.2e-08	5.2e-10	****	Wilcoxon
Sinularia sp. vs Pocillopora verrucosa	shared_dist	biodiverse	degradedd	0.24609	1	0.2461	ns	Wilcoxon
Sinularia sp. vs Caulerpa sp.	shared_dist	biodiverse	degradedd	9.43e-09	3.6e-07	9.4e-09	****	Wilcoxon
Sinularia sp. vs Montipora digitata	shared_dist	biodiverse	degradedd	0.726974	1	0.727	ns	Wilcoxon
Sinularia sp. vs Peyssonnelia sp.	shared_dist	biodiverse	degradedd	1.11e-08	4e-07	1.1e-08	****	Wilcoxon
Sinularia sp. vs Xenia sp.	shared_dist	biodiverse	degradedd	8.92e-09	3.6e-07	8.9e-09	****	Wilcoxon
Caulerpa sp. vs Haliclona cnidata	shared_dist	biodiverse	degradedd	0.048968	1	0.049	*	Wilcoxon
Caulerpa sp. vs Pocillopora verrucosa	shared_dist	biodiverse	degradedd	0.304447	1	0.3044	ns	Wilcoxon
Caulerpa sp. vs Sinularia sp.	shared_dist	biodiverse	degradedd	9.43e-09	3.6e-07	9.4e-09	****	Wilcoxon
Caulerpa sp. vs Montipora digitata	shared_dist	biodiverse	degradedd	0.513071	1	0.5131	ns	Wilcoxon
Caulerpa sp. vs Peyssonnelia sp.	shared_dist	biodiverse	degradedd	0.00118	0.04	0.0012	**	Wilcoxon
Caulerpa sp. vs Xenia sp.	shared_dist	biodiverse	degradedd	0.001628	0.049	0.0016	**	Wilcoxon
Montipora digitata vs Haliclona cnidata	shared_dist	biodiverse	degradedd	0.039735	1	0.0397	*	Wilcoxon
Montipora digitata vs Pocillopora verrucosa	shared_dist	biodiverse	degradedd	0.149087	1	0.1491	ns	Wilcoxon
Montipora digitata vs Sinularia sp.	shared_dist	biodiverse	degradedd	0.726974	1	0.727	ns	Wilcoxon
Montipora digitata vs Caulerpa sp.	shared_dist	biodiverse	degradedd	0.513071	1	0.5131	ns	Wilcoxon
Montipora digitata vs Peyssonnelia sp.	shared_dist	biodiverse	degradedd	0.478533	1	0.4785	ns	Wilcoxon
Montipora digitata vs Xenia sp.	shared_dist	biodiverse	degradedd	0.074993	1	0.075	ns	Wilcoxon
Peyssonnelia sp. vs Haliclona cnidata	shared_dist	biodiverse	degradedd	0.621904	1	0.6219	ns	Wilcoxon
Peyssonnelia sp. vs Pocillopora verrucosa	shared_dist	biodiverse	degradedd	0.449979	1	0.45	ns	Wilcoxon
Peyssonnelia sp. vs Sinularia sp.	shared_dist	biodiverse	degradedd	1.11e-08	4e-07	1.1e-08	****	Wilcoxon
Peyssonnelia sp. vs Caulerpa sp.	shared_dist	biodiverse	degradedd	0.00118	0.04	0.0012	**	Wilcoxon
Peyssonnelia sp. vs Montipora digitata	shared_dist	biodiverse	degradedd	0.478533	1	0.4785	ns	Wilcoxon
Peyssonnelia sp. vs Xenia sp.	shared_dist	biodiverse	degradedd	0.001457	0.047	0.0015	**	Wilcoxon
Xenia sp. vs Haliclona cnidata	shared_dist	biodiverse	degradedd	0.072581	1	0.0726	ns	Wilcoxon
Xenia sp. vs Pocillopora verrucosa	shared_dist	biodiverse	degradedd	0.968284	1	0.9683	ns	Wilcoxon
Xenia sp. vs Sinularia sp.	shared_dist	biodiverse	degradedd	8.92e-09	3.6e-07	8.9e-09	****	Wilcoxon
Xenia sp. vs Caulerpa sp.	shared_dist	biodiverse	degradedd	0.001628	0.049	0.0016	**	Wilcoxon
Xenia sp. vs Montipora digitata	shared_dist	biodiverse	degradedd	0.074993	1	0.075	ns	Wilcoxon
Xenia sp. vs Peyssonnelia sp.	shared_dist	biodiverse	degradedd	0.001457	0.047	0.0015	**	Wilcoxon

## Sheet: shared_exuded
comparison	.y.	group1	group2	p	p.adj	p.format	p.signif	method
Haliclona cnidata vs Pocillopora verrucosa	shared_dist	biodiverse	degradedd	0.964454	1	0.96445	ns	Wilcoxon
Haliclona cnidata vs Sinularia sp.	shared_dist	biodiverse	degradedd	9.05e-05	0.0036	9.1e-05	****	Wilcoxon
Haliclona cnidata vs Caulerpa sp.	shared_dist	biodiverse	degradedd	0.001905	0.061	0.0019	**	Wilcoxon
Haliclona cnidata vs Montipora digitata	shared_dist	biodiverse	degradedd	0.2814	1	0.2814	ns	Wilcoxon
Haliclona cnidata vs Peyssonnelia sp.	shared_dist	biodiverse	degradedd	0.296927	1	0.29693	ns	Wilcoxon
Haliclona cnidata vs Xenia sp.	shared_dist	biodiverse	degradedd	0.000546	0.021	0.00055	***	Wilcoxon
Pocillopora verrucosa vs Haliclona cnidata	shared_dist	biodiverse	degradedd	0.964454	1	0.96445	ns	Wilcoxon
Pocillopora verrucosa vs Sinularia sp.	shared_dist	biodiverse	degradedd	0.891198	1	0.8912	ns	Wilcoxon
Pocillopora verrucosa vs Caulerpa sp.	shared_dist	biodiverse	degradedd	0.533397	1	0.5334	ns	Wilcoxon
Pocillopora verrucosa vs Montipora digitata	shared_dist	biodiverse	degradedd	0.676157	1	0.67616	ns	Wilcoxon
Pocillopora verrucosa vs Peyssonnelia sp.	shared_dist	biodiverse	degradedd	0.552148	1	0.55215	ns	Wilcoxon
Pocillopora verrucosa vs Xenia sp.	shared_dist	biodiverse	degradedd	0.214907	1	0.21491	ns	Wilcoxon
Sinularia sp. vs Haliclona cnidata	shared_dist	biodiverse	degradedd	9.05e-05	0.0036	9.1e-05	****	Wilcoxon
Sinularia sp. vs Pocillopora verrucosa	shared_dist	biodiverse	degradedd	0.891198	1	0.8912	ns	Wilcoxon
Sinularia sp. vs Caulerpa sp.	shared_dist	biodiverse	degradedd	0.006104	0.18	0.0061	**	Wilcoxon
Sinularia sp. vs Montipora digitata	shared_dist	biodiverse	degradedd	0.01694	0.42	0.01694	*	Wilcoxon
Sinularia sp. vs Peyssonnelia sp.	shared_dist	biodiverse	degradedd	0.063831	1	0.06383	ns	Wilcoxon
Sinularia sp. vs Xenia sp.	shared_dist	biodiverse	degradedd	4.7e-09	2e-07	4.7e-09	****	Wilcoxon
Caulerpa sp. vs Haliclona cnidata	shared_dist	biodiverse	degradedd	0.001905	0.061	0.0019	**	Wilcoxon
Caulerpa sp. vs Pocillopora verrucosa	shared_dist	biodiverse	degradedd	0.533397	1	0.5334	ns	Wilcoxon
Caulerpa sp. vs Sinularia sp.	shared_dist	biodiverse	degradedd	0.006104	0.18	0.0061	**	Wilcoxon
Caulerpa sp. vs Montipora digitata	shared_dist	biodiverse	degradedd	0.01327	0.37	0.01327	*	Wilcoxon
Caulerpa sp. vs Peyssonnelia sp.	shared_dist	biodiverse	degradedd	0.252337	1	0.25234	ns	Wilcoxon
Caulerpa sp. vs Xenia sp.	shared_dist	biodiverse	degradedd	0.001658	0.056	0.00166	**	Wilcoxon
Montipora digitata vs Haliclona cnidata	shared_dist	biodiverse	degradedd	0.2814	1	0.2814	ns	Wilcoxon
Montipora digitata vs Pocillopora verrucosa	shared_dist	biodiverse	degradedd	0.676157	1	0.67616	ns	Wilcoxon
Montipora digitata vs Sinularia sp.	shared_dist	biodiverse	degradedd	0.01694	0.42	0.01694	*	Wilcoxon
Montipora digitata vs Caulerpa sp.	shared_dist	biodiverse	degradedd	0.01327	0.37	0.01327	*	Wilcoxon
Montipora digitata vs Peyssonnelia sp.	shared_dist	biodiverse	degradedd	0.101795	1	0.10179	ns	Wilcoxon
Montipora digitata vs Xenia sp.	shared_dist	biodiverse	degradedd	0.016061	0.42	0.01606	*	Wilcoxon
Peyssonnelia sp. vs Haliclona cnidata	shared_dist	biodiverse	degradedd	0.296927	1	0.29693	ns	Wilcoxon
Peyssonnelia sp. vs Pocillopora verrucosa	shared_dist	biodiverse	degradedd	0.552148	1	0.55215	ns	Wilcoxon
Peyssonnelia sp. vs Sinularia sp.	shared_dist	biodiverse	degradedd	0.063831	1	0.06383	ns	Wilcoxon
Peyssonnelia sp. vs Caulerpa sp.	shared_dist	biodiverse	degradedd	0.252337	1	0.25234	ns	Wilcoxon
Peyssonnelia sp. vs Montipora digitata	shared_dist	biodiverse	degradedd	0.101795	1	0.10179	ns	Wilcoxon
Peyssonnelia sp. vs Xenia sp.	shared_dist	biodiverse	degradedd	0.001055	0.038	0.00106	**	Wilcoxon
Xenia sp. vs Haliclona cnidata	shared_dist	biodiverse	degradedd	0.000546	0.021	0.00055	***	Wilcoxon
Xenia sp. vs Pocillopora verrucosa	shared_dist	biodiverse	degradedd	0.214907	1	0.21491	ns	Wilcoxon
Xenia sp. vs Sinularia sp.	shared_dist	biodiverse	degradedd	4.7e-09	2e-07	4.7e-09	****	Wilcoxon
Xenia sp. vs Caulerpa sp.	shared_dist	biodiverse	degradedd	0.001658	0.056	0.00166	**	Wilcoxon
Xenia sp. vs Montipora digitata	shared_dist	biodiverse	degradedd	0.016061	0.42	0.01606	*	Wilcoxon
Xenia sp. vs Peyssonnelia sp.	shared_dist	biodiverse	degradedd	0.001055	0.038	0.00106	**	Wilcoxon
