# Supplementary material for: Host-level biodiversity shapes the dynamics and networks within the coral reef microbiome
Source: ISME Commun. 2025 Jun 5;5(1):ycaf097. doi: 10.1093/ismeco/ycaf097 (PMC12192423; doi:10.1093/ismeco/ycaf097)
Supplement: Supplementary_Table_5_ycaf097 [file supplementary_table_5_ycaf097.xlsx]

## Sheet: log-fold_change
asv	species	source	lfc_treatment_binarydegraded	q_treatment_binarydegraded
asv_001307	Montipora digitata	exuded	2.48604	0.031428
asv_000231	Pocillopora verrucosa	exuded	-4.40457	0.018779
asv_000202	Sinularia sp.	exuded	-4.24495	0.000579
asv_000231	Sinularia sp.	exuded	-5.26705	0.009526
asv_000571	Sinularia sp.	exuded	-2.94644	0.029853
asv_002145	Sinularia sp.	exuded	-3.27956	0.029838
asv_000125	Xenia sp.	exuded	3.17716	0.005576
asv_000068	Caulerpa sp.	exuded	4.23291	0.000687
asv_000086	Caulerpa sp.	exuded	-2.22683	0.021837
asv_000087	Caulerpa sp.	exuded	-3.36282	0.004633
asv_000088	Caulerpa sp.	exuded	-4.39057	0.025373
asv_000133	Caulerpa sp.	exuded	-1.70489	0.025033
asv_000191	Caulerpa sp.	exuded	-2.86843	0.037195
asv_000243	Caulerpa sp.	exuded	-4.58576	0.004272
asv_000249	Caulerpa sp.	exuded	-2.6065	0.04321
asv_000275	Caulerpa sp.	exuded	-4.09869	0.009185
asv_000362	Caulerpa sp.	exuded	-1.94317	0.002034
asv_000394	Caulerpa sp.	exuded	-3.67615	0.045651
asv_000419	Caulerpa sp.	exuded	-2.18842	0.016952
asv_000513	Caulerpa sp.	exuded	-4.13234	0.039391
asv_000568	Caulerpa sp.	exuded	-3.81894	0.011116
asv_000621	Caulerpa sp.	exuded	-3.78914	0.016414
asv_000635	Caulerpa sp.	exuded	-2.30725	0.01386
asv_000649	Caulerpa sp.	exuded	-4.37437	0.033253
asv_000652	Caulerpa sp.	exuded	-4.73907	0.035616
asv_000709	Caulerpa sp.	exuded	-2.40964	0.00103
asv_000770	Caulerpa sp.	exuded	-3.23161	0.032242
asv_000806	Caulerpa sp.	exuded	-4.04333	0.029733
asv_000864	Caulerpa sp.	exuded	-3.03031	0.020091
asv_000929	Caulerpa sp.	exuded	-4.54682	0.00826
asv_001001	Caulerpa sp.	exuded	-3.34796	0.000152
asv_001006	Caulerpa sp.	exuded	-2.81176	0.00959
asv_001019	Caulerpa sp.	exuded	-3.71093	0.007886
asv_001028	Caulerpa sp.	exuded	-3.36063	8.26e-05
asv_001181	Caulerpa sp.	exuded	-3.31819	0.006772
asv_001215	Caulerpa sp.	exuded	-4.38243	0.006899
asv_001220	Caulerpa sp.	exuded	-3.80821	0.009906
asv_001394	Caulerpa sp.	exuded	-4.06527	0.00505
asv_001408	Caulerpa sp.	exuded	-2.71662	0.006504
asv_001476	Caulerpa sp.	exuded	-1.88976	0.036513
asv_001489	Caulerpa sp.	exuded	-2.30547	0.026123
asv_001522	Caulerpa sp.	exuded	-2.59711	0.00325
asv_001544	Caulerpa sp.	exuded	-2.28272	0.005822
asv_001600	Caulerpa sp.	exuded	-2.52138	0.048437
asv_001656	Caulerpa sp.	exuded	-5.05179	0.001332
asv_001779	Caulerpa sp.	exuded	-3.44806	0.01055
asv_001786	Caulerpa sp.	exuded	-3.35964	0.016871
asv_001847	Caulerpa sp.	exuded	-2.43278	0.015108
asv_002027	Caulerpa sp.	exuded	-2.7275	0.009761
asv_002054	Caulerpa sp.	exuded	-2.67816	0.003698
asv_002136	Caulerpa sp.	exuded	-1.80794	0.043051
asv_002186	Caulerpa sp.	exuded	-2.78842	0.007435
asv_002206	Caulerpa sp.	exuded	-4.00501	0.027281
asv_002251	Caulerpa sp.	exuded	-2.29223	0.020812
asv_002340	Caulerpa sp.	exuded	-3.0209	0.004747
asv_002386	Caulerpa sp.	exuded	-3.10873	0.032204
asv_002505	Caulerpa sp.	exuded	-1.71299	0.019879
asv_002522	Caulerpa sp.	exuded	-2.71302	0.007409
asv_002552	Caulerpa sp.	exuded	-2.96891	0.003492
asv_002583	Caulerpa sp.	exuded	-3.16794	0.03081
asv_002834	Caulerpa sp.	exuded	-3.37934	0.011617
asv_002838	Caulerpa sp.	exuded	-3.76389	0.036513
asv_003073	Caulerpa sp.	exuded	-3.08093	0.027647
asv_003225	Caulerpa sp.	exuded	-2.18111	0.03425
asv_003235	Caulerpa sp.	exuded	-2.3899	0.021511
asv_003248	Caulerpa sp.	exuded	-3.20125	0.002685
asv_003275	Caulerpa sp.	exuded	-4.68817	0.031068
asv_003571	Caulerpa sp.	exuded	-2.67964	0.031808
asv_003592	Caulerpa sp.	exuded	-2.22703	0.003995
asv_003637	Caulerpa sp.	exuded	-2.57895	0.012141
asv_003751	Caulerpa sp.	exuded	-3.63759	0.026604
asv_003985	Caulerpa sp.	exuded	-2.30572	0.016599
asv_004056	Caulerpa sp.	exuded	-2.4637	0.049096
asv_004107	Caulerpa sp.	exuded	-1.97768	0.028767
asv_004156	Caulerpa sp.	exuded	-2.15244	0.016747
asv_004199	Caulerpa sp.	exuded	-3.43995	0.006227
asv_004203	Caulerpa sp.	exuded	-2.20616	0.018717
asv_004287	Caulerpa sp.	exuded	-3.80094	0.028104
asv_004858	Caulerpa sp.	exuded	-4.37282	0.006306
asv_004877	Caulerpa sp.	exuded	-2.34742	0.009884
asv_005181	Caulerpa sp.	exuded	-3.95115	0.005743
asv_005422	Caulerpa sp.	exuded	-4.60375	0.002031
asv_005730	Caulerpa sp.	exuded	-1.90827	0.014347
asv_005810	Caulerpa sp.	exuded	-1.8612	0.012613
asv_005932	Caulerpa sp.	exuded	-2.36564	0.006974
asv_006155	Caulerpa sp.	exuded	-3.43914	0.038842
asv_006357	Caulerpa sp.	exuded	-2.77104	0.043511
asv_007004	Caulerpa sp.	exuded	-3.26852	0.024986
asv_007828	Caulerpa sp.	exuded	-3.67696	0.003111
asv_008358	Caulerpa sp.	exuded	-2.5628	0.004335
asv_009400	Caulerpa sp.	exuded	-1.90964	0.022871
asv_000202	Peyssonnelia sp.	exuded	-3.31599	0.014878
asv_000310	Peyssonnelia sp.	exuded	-3.62397	0.025389
asv_004315	Peyssonnelia sp.	exuded	-2.15926	0.009239
asv_000816	Haliclona cnidata	exuded	2.15785	0.036147
asv_000307	Sinularia sp.	host-associated	2.17301	0.013633
asv_000292	Xenia sp.	host-associated	2.3905	0.024957
asv_001884	Caulerpa sp.	host-associated	-2.5506	0.029912

## Sheet: taxonomy
asv	seq	kingdom	phylum	class	order	family	genus
asv_001307	TACGGGGGGGGCAAGCGTTATTCGGAATTACTGGGCGTAAAGAGCGCGTAGGCCGCCAGGTAAGTGGAAGGTGAAATCCCTCGGCTCAACCGAGGAACTGCCTTCCAAACTGCTTGGCTTGAGGCTGGGAGGGGATAGTGGAATTCCCGGTGTAGCGGTGAAATGCGTAGATATCGGGAGGAACACCTGTGGCGAAGGCGGCTATCTGGACCAGTTCTGACGCTGAGGCGCGAAAGTGTGGGGAGCAAACAGG	Bacteria	Acidobacteriota	Thermoanaerobaculia	Thermoanaerobaculales	Thermoanaerobaculaceae	Subgroup 10
asv_000231	TACAGAGGGTGCGAGCGTTAATCGGAATTACTGGGCGTAAAGGGTACGTAGGCGGTTAATTAAGTCGGATGTGAAAGCCCAGAGCTTAACTCTGGAATTGCATCCGATACTGGTTAACTAGAGTACAGTAGAGGGAAGCGGAATTCCTAGTGTAGCGGTGAAATGCGTAGATATTAGGAGGAACACCAGTGGCGAAGGCGGCTTTCTGGACTGATACTGACGCTGAGGTACGAAAGCGTGGGGAGCAAACAGG	Bacteria	Proteobacteria	Gammaproteobacteria	Beggiatoales	Beggiatoaceae	NA
asv_000202	TACGGAGGATCCAAGCGTTATCCGGAATCATTGGGTTTAAAGGGTCCGTAGGTGGATTAGTAAGTCAGAGGTGAAAGCCTGCAGCTCAACTGTAGAACTGCCTTTGATACTGCTAGTCTTGAGTCATTATGAAGTGGTTAGAATGTGTAGTGTAGCGGTGAAATGCATAGATATTACACAGAATACCGATTGCGAAGGCAGATCACTAATAATGTACTGACACTGATGGACGAAAGCGTGGGGAGCGAACAGG	Bacteria	Bacteroidota	Bacteroidia	Flavobacteriales	Flavobacteriaceae	Aquibacter
asv_000571	TACGGAGGGTGCAAGCGTTAATCGGAATTACTGGGCGTAAAGCGCGCGTAGGTTGTTTGCTAAGCGAGATGTGAAAGCCCCGGGCTTAACCTGGGAACTGCATTTCGAACTGGCAGACTAGAGTACAGTAGAGGGTGGCGGAATTTCCTGTGTAGCGGTGAAATGCGTAGAGATGGGAAGGAACATCAGTGGCGAAGGCGGCCACCTGGACTGATACTGACACTGAGGTGCGAAAGCGTGGGGAGCAAACAGG	Bacteria	Proteobacteria	Gammaproteobacteria	Pseudomonadales	Saccharospirillaceae	Oleibacter
asv_002145	TACGGAGGGTCCGAGCGTTAATCGGAATTACTGGGCGTAAAGCGCGCGTAGGCGGTTTGTTAAGTCAGATGTGAAAGCCCAGGGCTCAACCTTGGAACTGCACCTGATACTGGCAAACTAGAGTACAGAAGAGGGTGGTGGAATTTCCTGTGTAGCGGTGAAATGCGTAGATATAGGAAGGAACACCAGTGGCGAAGGCGACCACCTGGTCTGATACTGACGCTGAGGTGCGAAAGCGTGGGGAGCAAACAGG	Bacteria	Proteobacteria	Gammaproteobacteria	Pseudomonadales	Nitrincolaceae	Amphritea
asv_000125	TACGGAGGGTGCAAGCGTTAATCGGAATTACTGGGCGTAAAGCGTGTGTAGGTGGTTTGGTAAGTGTGATGTGAAATCCCTGGGCTTAACCTAGGAACTGCATCACATACTGCCAGTCTAGAATCCTGGAGAGGGTAGGGGAATTATCTGTGTAGCGGTGAAATGCGTAGATATGGATAAGAACACCGGTGGCGAAGGCGCCTACCTGGTCAGAGATTGACACTGAGACACGAAAGCGTGGGTAGCGAACAGG	Bacteria	NA	NA	NA	NA	NA
asv_000068	TACGAAGGTCCCGAGCGTTATTCGGAATCACTGGGCGTAAAGAGTACGTAGGCGGTTTGGTAAGTCAGGTGTGAAATCCCGGGGCTCAACCTCGGAACTGCACTTGATACTGCCAGACTTGAGTGATGGAGAGGCAGGTGGAATTCTCGGTGTAGCAGTGAAATGCGTGGATATCGAGAGGAAGACCAATGGCGAAGGCAGCCTGCTGGACATTAACTGACGCTGAGGTACGAAGGCTAGGGTAGCGAAAGGG	Bacteria	Verrucomicrobiota	Verrucomicrobiae	Verrucomicrobiales	Rubritaleaceae	Persicirhabdus
asv_000086	TACGGAGGGTCCGAGCGTTATCCGGAATCATTGGGTTTAAAGGGTCCGTAGGCGGGCCTATAAGTCAGAGGTGAAAGGCCACGGCTCAACCGTGGGACTGCCTTTGATACTGTAGGTCTTGAGTCATAGTGGGGTTGCCGGAACATGTGGTGTAGCGGTGAAATGCATAGATATCACATAGAACACCGATCGCGAAGGCAGGTGGCCAACTATGTACTGACGCTGATGGACGAAAGCGTGGGGAGCGAACGGG	Bacteria	Bacteroidota	Bacteroidia	Flavobacteriales	Flavobacteriaceae	Muricauda
asv_000087	TACGGAGGGTGCAAGCGTTAATCGGAATTACTGGGCGTAAAGCGCGCGTAGGCGGCTAGCCAAGCCAGATGTGAAATCCCCGGGCTTAACCTGGGAACTGCATTTGGAACTGGTTAGCTAGAATACAGCAGAGGAGTGTGGAATTTCAGGTGTAGCGGTGAAATGCGTAGAGATCTGAAGGAACATCAGTGGCGAAGGCGACACTCTGGGCTGATATTGACGCTGAGGTGCGAAAGCGTGGGTAGCAAACAGG	Bacteria	Proteobacteria	Gammaproteobacteria	Pseudomonadales	Cellvibrionaceae	NA
asv_000088	GACGGAGGATGCAAGCGTTATCCGGAATTATTGGGCGTAAAGCGTCCGTAGGCGGTTAATTAAGTCAGTTGTTAAAGTCTGCAGCTCAACTGTGGGAGAGCAACTGAAACTGATTGACTAGAGTATGGTAGGGGTAGAGGGAATTCCTAGTGTAGCGGTGAAATGCGTAGATATTAGGAAGAACACCAGTGGCGAAGGCGCTCTACTGGGCCATAACTGACGCTGATGGACGAAAGCTAGGGGAGCGAAAGGG	Bacteria	Cyanobacteria	Cyanobacteriia	Phormidesmiales	Phormidesmiaceae	Acrophormium PCC-7375
asv_000133	TACGGAGGGTGCGAGCGTTAATCGGAATTACTGGGCGTAAAGCGCGCGTAGGCGGTTTGTTAAGTCGGATGTGAAAGCCCCGGGCTCAACCTGGGAATTGCACCCGATACTGGCCGACTGGAGTGCGAGAGAGGGAGGTAGAATTCCACGTGTAGCGGTGAAATGCGTAGATATGTGGAGGAATACCGGTGGCGAAGGCGGCCTCCTGGCTCGACACTGACGCTGAGGTGCGAAAGCGTGGGGAGCAAACAGG	Bacteria	Proteobacteria	Gammaproteobacteria	Pseudomonadales	Halieaceae	Pseudohaliea
asv_000191	TACGGAGGGTGCGAGCGTTAATCGGAATTACTGGGCGTAAAGCGCACGCAGGCGGTCTGTTAAGCTAGAAGTGAAAGCCCCGGGCTCAACCTGGGAAGGCCTTTTAGAACTGGCAGACTAGAGTCTTGGAGAGGGGAGTGGAATTCCACGTGTAGCGGTGAAATGCGTAGATATGTGGAGGAACATCAGTGGCGAAGGCGACTCCCTGGCCAAAGACTGACGCTCATGTGCGAAAGTGTGGGTAGCGAACAGG	Bacteria	Proteobacteria	Gammaproteobacteria	Enterobacterales	Alteromonadaceae	Agaribacter
asv_000243	TACGGAGGGTCCAAGCGTTATCCGGATTTATTGGGTTTAAAGGGTGCGCAGGCGGATTAATAAGTCAGTGGTGAAAGCCTACAGCTTAACTGTAGAACTGCCATTGATACTGTTAATCTTGAGTGTAGTTGAAGTTGGCGGAATGTGACATGTAGCGGTGAAATGCTTAGATATGTCACAGAACACCGATTGCGAAGGCAGCTGACTAAGCTACTACTGACGCTGAGGCACGAAAGCGTGGGGAGCGAACAGG	Bacteria	Bacteroidota	Bacteroidia	NA	NA	NA
asv_000249	TACGGAGGGGGTTAGCGTTGTTCGGAATTACTGGGCGTAAAGCGCGCGTAGGCGGGTTGTTAAGTTAGAGGTGAAATCCCGGGGCTCAACCCCGGAACTGCCTTTAATACTGGCAACCTAGAGTTCGAGAGAGGTGAGTGGAATTCCGAGTGTAGAGGTGAAATTCGTAGATATTCGGAGGAACACCAGTGGCGAAGGCGGCTCACTGGCTCGATACTGACGCTGAGGTGCGAAAGTGTGGGGAGCAAACAGG	Bacteria	Proteobacteria	Alphaproteobacteria	Rhodobacterales	Rhodobacteraceae	Shimia
asv_000275	TACGGAGGATGCAAGCGTTATCCGGAATTATTGGGCGTAAAGCGTCCGCAGGTGGTTAGTCAAGTCAGCTGTTAAATTCTCAGGCTTAACTTGGGATATGCAGTTGAAACTGATTGACTAGAGTACGGTAGGGGTAGAGGGAATTCCTAGTGTAGCGGTGAAATGCGTAGATATTAGGAAGAACACCAGTGGCGAAGGCGCTCTACTGGGCCTGTACTGACACTGAGGGACGAAAGCTAGGGGAGCGAAAGGG	Bacteria	Cyanobacteria	Cyanobacteriia	Phormidesmiales	Nodosilineaceae	NA
asv_000362	TACGGAGGGTGCAAGCGTTAATCGGAATTACTGGGCGTAAAGCGCGCGTAGGCGGTTTGGTCAGTTGGATGTGAAAGCCCCGGGCTTAACCTGGGAACTGCATTCAATACTGCCAGACTCGAGTACGAGAGAGGGGGGTAGAATTTCTAGTGTAGCGGTGAAATGCGTAGATATTAGAAGGAATACCAGTGGCGAAGGCGGCCCCCTGGCTCGATACTGACGCTGAGGTGCGAAAGCGTGGGGAGCAAACAGG	Bacteria	Proteobacteria	Gammaproteobacteria	Pseudomonadales	Spongiibacteraceae	BD1-7 clade
asv_000394	TACGTAGGGTGCAAGCGTTGTCCGGATTTATTGGGTTTAAAGGGTGCGCAGGCGGCCTGGTAAGTATGTGGTGAAATCGTACGGCTCAACCGTATACCCGCCATGTAAACTGTCAGGCTTGAGTGTGAAAGAGGAGATTAGAATGCGTGGTGTAGCGGTGAAATGCATAGATATCACGCAGAATACCGATTGCGAAGGCAGATCTCTATTTCACAACTGACGCTGAGGCACGAAAGCGTGGGTAGCGAACAGG	Bacteria	Bacteroidota	Bacteroidia	Chitinophagales	NA	NA
asv_000419	TACGGAGGGTGCGAACGTTAATCGGAATTACTGGGCGTAAAGCGCGCGTAGGCGGCTTGTTAAGTCAGATGTGAAAGCCCCGGGCTCAACCTGGGAATTGCATTTGAAACTGGCAGGCTAGAGTGCAGTAGAGGAAGGTGGAATTCAGGGTGTAGCGGTGAAATGCGTAGATATCCTGAGGAACACCGGTGGCGAAGGCGGCCTTCTGGACTGACACTGACGCTGAGGTGCGAAAGCGTGGGGAGCAAACAGG	Bacteria	Proteobacteria	Gammaproteobacteria	NA	NA	NA
asv_000513	TACAGAGGGCTCAAGCGTTAATCGGAATCACTGGGCTTAAAGGGTCCGCAGGCGGATTGGCAAGTATCTTGTGAAATACCACGGCTCAACCGTGGAACTGCTCGGTAAACTGCCAATCTTGAACACGGTAGGGGCCATCGGAACTCTAGGTGGAGCGGTGAAATGCGTAGATATCTAGAGGAACGCCAGAGGCGAAGGCGGATGGCTGGGCCGTTGTTGACGCTCAGGGACGAAAGCATGGGTAGCGAACGGG	Bacteria	Planctomycetota	Phycisphaerae	Phycisphaerales	Phycisphaeraceae	Phycisphaera
asv_000568	TACGGAGGGTGCAAGCGTTATCCGGAATCACTGGGTTTAAAGGGTGCGTAGGCGGCTGTATAAGTCAGAGGTGAAAGCTTACCGCTTAACGGTAAAACTGCCTTTGATACTGTACAGCTTGAGTGAGGTGGAGGTATGCGGAATGCGTCATGTAGCGGTGAAATGCATAGATATGACGTAGAACACCAATTGCGAAGGCAGCATACTATACCTTTACTGACGCTGAGTCACGAAAGCGTGGGGAGCGAACAGG	Bacteria	Bacteroidota	Bacteroidia	Chitinophagales	Saprospiraceae	NA
asv_000621	TACGGAGGGTGCAAGCGTTATCCGGAATCACTGGGTTTAAAGGGTGCGTAGGCGGCTTAATAAGTCAGAGGTGAAAGCCAACAGCTTAACTGTTGAACTGCCTTTGATACTGTTAGGCTTGAATCAGGTTGAGGTAGGCGGAATGTGACATGTAGCGGTGAAATGCATAGATATGTCATAGAACACCAATTGCGAAGGCAGCTTACTAGACCTGTATTGACGCTGAGGCACGAAAGCGTGGGGAGCGAACAGG	Bacteria	Bacteroidota	Bacteroidia	Chitinophagales	Saprospiraceae	NA
asv_000635	TACGAGAGGCCCGAGCGTTATTCGGAATCACTGGGCTTAAAGCGTACGCAGGCGGATTTGTAGGTATCTTGTGAAATCCCACGGCTCAACCGTGGAACTGCAGGGTAAACCACAAGTCTTGAGACAAGTAGGGGTCAGTGGAACTATGAGTGGAGCGGTGAAATGCGTAGATATTCATGGGAACGCCAATGGCGAAGGCAGCTGACTGGGCTTGTTCTGACGCTCAGGTACGAAAGCGTGGGTAGCGAACGGG	Bacteria	Planctomycetota	Phycisphaerae	Phycisphaerales	Phycisphaeraceae	SM1A02
asv_000649	TACGGAGGGTGCAAGCGTTATCCGGAATCACTGGGTTTAAAGGGTGCGTAGGTGGTTGATTAAGTCAGAGGTGAAAGGTTGTCGCTTAACGATAAAATGGCCTTTGATACTGATCGACTAGAATTAGGTTGAGGTAGGCGGAATGCGTCATGTAGCGGTGAAATGCATAGATATGACGTAGAACACCGATTGCGAAGGCAGCTTACTGGACCTTAATTGACACTGAGGCACGAAAGCGTGGGGAGCGAACAGG	Bacteria	Bacteroidota	Bacteroidia	Chitinophagales	Saprospiraceae	NA
asv_000652	TACGGAGGGTGCGAGCGTTAATCGGAATTACTGGGCGTAAAGCGCGCGTAGGCGGTTTGCTAAGTCAGATGTGAAATCCCCGGGCTTAACCTGGGAACTGCATTTGAGACTGGTAGGCTAGAGTGTGGTAGAGGTGAGTGGAATTTCAGGTGTAGCGGTGAAATGCGTAGAGATCTGAAGGAACATCAGTGGCGAAGGCGACTCACTGGGCCATTACTGACGCTGAGGTGCGAAAGCGTGGGTAGCAAACAGG	Bacteria	Proteobacteria	Gammaproteobacteria	Nitrosococcales	Methylophagaceae	Methylophaga
asv_000709	CACGAACCGTACGAACGTTATTCGGAATTATTGGGCTTAAAGAGTGCGTAGGCGGCCCAGCAGGTTGGGTGTGAAAGCCCTCGGCTTAACCGAGGAATTGCGCTCAAAACCGTTGGGCTAGAGGGAGATAGAGGAGAGCGGAACTCATGGTGGAGCGGTGAAATGCGTTGATATCATGAGGAACACCGGTGGCGAAAGCGGCTCTCTGGGTCTCTTCTGACGCTGAGGCACGAAAGCTAGGGTAGCGAACGGG	Bacteria	Planctomycetota	Planctomycetes	Pirellulales	Pirellulaceae	NA
asv_000770	TACGGAAGGTGCGAGCGTTATTCGGAATGACTGGGCGTAAAGCGCGCGTAGGCGGTTTAGTAAGTCAATTGTGAAAGCCCACGACTCAATCGTGGAAGTGCAGTTGATACTGCTAGACTAGAGTATAGGAGAGGAGAGCGGAATTCCTGGTGTAGAGGTGAAATTCGTAGATATCAGGAGGAACAACAGCGGCGAAGGCGGCTCTCTGGACTATTACTGACGCTGAGGTGCGAAAGTGTGGGTAGCAAACAGG	Bacteria	NA	NA	NA	NA	NA
asv_000806	TACAGAGGGCTCAAGCGTTAATCGGAATCACTGGGCTTAAAGGGTCCGCAGGCGGATTGGCAAGTATCTTGTGAAATTCCACGGCTCAACCGTGGAACTGCTCGGTAAACTGCCAATCTTGAACACGGTAGGGGCCATCGGAACTCTAGGTGGAGCGGTGAAATGCGTAGATATCTAGAGGAACGCCAGAGGCGAAGGCGGATGGCTGGGCCGTTGTTGACGCTCAGGGACGAAAGCATGGGTAGCGAACGGG	Bacteria	Planctomycetota	Phycisphaerae	Phycisphaerales	Phycisphaeraceae	Phycisphaera
asv_000864	TACGGAAGGTCCAAGCGTTATTCGGAATCACTGGGCTTAAAGCGTACGCAGGCGGACTTGTAGGTATCTTGTGAAATCCCACGGCTCAACCGTGGAACTGCAGGGTAAACCACAAGTCTTGAGACAAGTAGGGGTCAGTGGAACGATATGTGGAGCGGTGAAATGCGTAGATATATATCGGAACGCCAATGGCGAAGGCAGCTGACTGGGCTTGTTCTGACGCTCAGGTACGAAAGCGTGGGTAGCGAACGGG	Bacteria	Planctomycetota	Phycisphaerae	Phycisphaerales	Phycisphaeraceae	SM1A02
asv_000929	TACGGAGGGTGCAAGCGTTATCCGGAATCACTGGGTTTAAAGGGTGCGTAGGCGGTTAGATAAGTCAGAGGTGAAAGGTTGTCGCTTAACGATAAAATTGCCTTTGATACTGTTTAACTTGAATCAGAATGAGGTTGGCGGAATGTGACATGTAGCGGTGAAATGCATAGATATGTCATGGAACACCGATTGCGAAGGCAGCTGACTGGCACTAGATTGACGCTGAGGCACGAAAGCGTGGGGAGCGAACAGG	Bacteria	Bacteroidota	Bacteroidia	Chitinophagales	Saprospiraceae	NA
asv_001001	TACGGAAGGTCCGAGCGTTAATCGGAATCACTGGGCTTAAAGCGTACGCAGGCGGACCGGCAGGCATCCTGTGAAATCCCACGGCTCAACCGTGGAACTGCAGGGTGAACCGCCGGTCTCGAGGCAGGTAGAGGTGAGTGGAACTATGGGTGGAGCGGTGAAATGCGTAGATATCCATGGGAACGCCAATGGCGAAGGCAACTCACTGGGCCTGTCCTGACGCTCAGGTACGAAAGCGTGGGGAGCGAACGGG	Bacteria	Planctomycetota	Phycisphaerae	Phycisphaerales	Phycisphaeraceae	SM1A02
asv_001006	TACGGAGGGTGCAAGCGTTGTTCGGATTCACTGGGCATAAAGAGCATGTAGGCGGCTCGCTCAGTCGGGTGTGAAAGCCCACGGCCCAACCGTGGAACTGCACCCGATACTGGCGAGCTCGAGGACGGAAGGGGTGAGTGGAACTCCAGGTGGAACGGTGAAATGTATAGATATCTGGAGGAACACCGGTGGCGAAAGCGGCTCACTGGTCCGTCTCTGACGCTGAGATGCGAAAGCCAGGGTAGCGAACGGG	Bacteria	Planctomycetota	OM190	NA	NA	NA
asv_001019	TACGGAGGGGGTTAGCGTTGTTCGGAATTACTGGGCGTAAAGCGCGCGTAGGCGGACTGTTAAGTCAGAGGTGAAATCCCGGGGCTCAACCCCGGAACTGCCTTTGATACTGGCAGTCTTGAGTTCGAGAGAGGTGAGTGGAATTGCGAGTGTAGAGGTGAAATTCGTAGATATTCGCAGGAACACCAGTGGCGAAGGCGGCTCACTGGCTCGATACTGACGCTGAGGTGCGAAAGTGTGGGGAGCAAACAGG	Bacteria	Proteobacteria	Alphaproteobacteria	Rhodobacterales	Rhodobacteraceae	NA
asv_001028	TACGGAGGGTGCAAGCGTTATCCGGAATCACTGGGTTTAAAGGGTGCGTAGGCGGATAAATAAGTCAGAGGTGAAAGCTCTGAGCTCAACTGAGGAATTGCCTTTGATACTGTTTATCTTGAATGATGTTGAGGTTAGCGGAATGAGTCATGTAGCGGTGAAATGCATAGATATGACTTAGAACACCAATTGCGAAGGCAGCTAGCTAGGCATTGATTGACGCTGAGGCACGAAAGCGTGGGGAGCGAACAGG	Bacteria	Bacteroidota	Bacteroidia	Chitinophagales	Saprospiraceae	NA
asv_001181	TACGGAGGGTGCAAGCGTTATCCGGAATCACTGGGTTTAAAGGGTGCGTAGGCGGCATCATAAGTCAGAGGTGAAAGCCCGCAGCTAAACTGCGGAACTGCCTTTGATACTGTGGAGCTTGAATAAGGCTGAGGTTAGCGGAATGTGTCATGTAGCGGTGAAATGCATAGATATGACATAGAACACCAATTGCGAAGGCAGCTGACTAGACCTTTATTGACGCTGAGGCACGAAAGCGTGGGGAGCGAACAGG	Bacteria	Bacteroidota	Bacteroidia	Chitinophagales	Saprospiraceae	Portibacter
asv_001215	TACGAAGGGCGCAAGCGTTGTTCGGATTCACTGGGCATAAAGAGCACGTAGGCGGCTCGCTCAGTCGGGTGTGAAAGCCCACGGCCCAACCGTGGAACTGCACCCGATACTGGCGAGCTTGAGGACGGAAGGGGTGAGTGGAACTCCAGGTGGAACGGTGAAATGTATAGATATCTGGAGGAACACCGGTGGCGAAAGCGGCTCACTGGTCCGTCTCTGACGCTGAGGTGCGAAAGCTAGGGTAGCGAACGGG	Bacteria	Planctomycetota	OM190	NA	NA	NA
asv_001220	TACGGAGGGTGCAAGCGTTAATCGGAATTACTGGGCGTAAAGCGCGCGTAGGCGGTTATCTAAGCTAGATGTGAAAGCCCAGGGCTCAACCTTGGAACTGCATTTAGAACTGGGTAACTAGAGTACAGCAGAGGAGTGTGGAATTTCAGGTGTAGCGGTGAAATGCGTAGAGATCTGAAGGAACATCAGTGGCGAAGGCGACACTCTGGGCTGATACTGACGCTGAGGTGCGAAAGCGTGGGGAGCAAACAGG	Bacteria	Proteobacteria	Gammaproteobacteria	Pseudomonadales	Cellvibrionaceae	Agarilytica
asv_001394	TACGGAAGGTGCAAGCGTTATCCGGAATCACTGGGTTTAAAGGGTGCGTAGGCGGGCTAATCAGTCAGAAGTGAAAGCTCATCGCTTAACGATGGAACTGCTTTTGATACTGTTAGTCTTGAATTAGGTTGAGGTTAGCGGAATGAGTCATGTAGCGGTGAAATGCATAGATATGACTTAGAACACCAATTGCGAAGGCAGCTGGCTAGACCTATATTGACGCTGAGGCACGAAAGCGTGGGGAGCGAACAGG	Bacteria	Bacteroidota	Bacteroidia	Chitinophagales	Saprospiraceae	NA
asv_001408	TACGAAGGGCCCGAGCGTTGCGCGGAATCATTGGGCTTAAAGCGTACGTAGGCGGACATGCAGGCGTTTTGTGAAAGCCCTCGGCTCAACCGAGGAATTGCTTGACGAACCGCATGTCTTGAAGCAAGTAGGGGCTGTCGGAACGATAGGTGGAGTGGTGAAATGCGTTGATATCTATCGGAACGCCGAAGGAGAAATCAGGCAGCTGGGCTTGTCTTGACGCTGAGGTACGAAAGCGTGGGGAGCGAACGGG	Bacteria	Planctomycetota	Phycisphaerae	Phycisphaerales	Phycisphaeraceae	Urania-1B-19 marine sediment group
asv_001476	TACGGAGGGCGCAAGCGTTGTTCGGAATCACTGGGCATAAAGAGCATGTAGGCGGTCTTTTAAGTCGGATGTGAAAGCCCTCGGCCCAACCGGGGAACTGCATTCGATACTGATTGACTCGAGGACAGGAGGGGTGAGTGGAACTTCAGGTGGAACGGTGAAATGTGTAGATATCTGAAGGAACACCGGTGGCGAAAGCGGCTCACTGGCCTGTCTCTGACGCTGAGATGCGAAAGCTAGGGTAGCAAACGGG	Bacteria	Planctomycetota	OM190	NA	NA	NA
asv_001489	CACGAACCGTCCAAACGTTATTCGGAATCATTGGGCTTAAAGGGTGCGTAGGCGGCGCTATAAGTCGGGTGTGAAATCCCTCAGCTCAACTGAGGAACTGCGCCCGATACTGTAGTGCTTGAGGGAGACAGGGGTGAACGGAACTGATGGTGGAGCGGTGAAATGCGTTGATATCATCAGGAACACCGGTGGCGAAAGCGGTTCACTGGGTCTCTTCTGACGCTGAGGCACGAAAGCTAGGGTAGCGAACGGG	Bacteria	Planctomycetota	Planctomycetes	Pirellulales	Pirellulaceae	Pir4 lineage
asv_001522	TACGGAGGGTGCAAGCGTTAATCGGAATTACTGGGCGTAAAGCGCGCGTAGGTGGTTGCTTAAGTCAGATGTGAAAGCCCCGGGCTTAACCTGGGAACTGCATTTGATACTGGGCAACTAGAGTATGGTAGAGGGAAGTGGAATTCCACATGTAGCGGTGAAATGCGTAGAGATGTGGAGGAACACCAGTGGCGAAGGCGACTTCCTGGACCAATACTGACACTGAGGTGCGAAAGCGTGGGGAGCAAACAGG	Bacteria	Proteobacteria	Gammaproteobacteria	Arenicellales	Arenicellaceae	Arenicella
asv_001544	TACGGAGGGTGCAAGCGTTATCCGGAATCACTGGGTTTAAAGGGTGCGTAGGCGGCCTGATAAGTCAGAGGTGAAAGTTTGCAGCTTAACTGTAAAATTGCCTTTGATACTGTTAGGCTTGAATTAGGCTGAGGTCAGCGGAATGAGTCATGTAGCGGTGAAATGCATAGATATGACTTAGAACACCAATTGCGAAGGCAGCTGGCTAGACCTATATTGACGCTGAGGCACGAAAGCGTGGGGAGCGAACAGG	Bacteria	Bacteroidota	Bacteroidia	Chitinophagales	Saprospiraceae	NA
asv_001600	TACGTAGGGTCCAAACGTTGTCCGGATTTACTGGGTGTAAAGGGTGCGCAGGCGGATTGGTTAGTCAGGGGTGAAATCCCGCAGCTTAACTGCGGAACTGCCTTTGATACTGCCAGTCTTGAGTACGGGAGAGGTAGATGGAATTTCTGGTGTAGCGGTGAAATGCGTAGATATCAGAAAGAACACCGGTGGCGAAGGCGATCTACTGGCCCGTAACTGACGCTCAGGCACGAAAGCGTGGGTAGCGAACAGG	Bacteria	NA	NA	NA	NA	NA
asv_001656	TACGGAGGGTGCAAGCGTTAATCGGAATTACTGGGCGTAAAGCGCGCGTAGGCGGTTATGTAAGTTGGAGGTGAAATCCCCGGGCTCAACCTGGGAACTGCTTTCAAAACTGCATGACTTGAGTACAGCAGAGGATAGTGGAATTTCTAGTGTAGCGGTGAAATGCGTAGATATTAGAAGGAACACCAGTGGCGAAGGCGACTGTCTGGGCTGATACTGACGCTGAGGTGCGAAAGCGTGGGGAGCAAACAGG	Bacteria	Proteobacteria	Gammaproteobacteria	Pseudomonadales	Cellvibrionaceae	Aestuariicella
asv_001779	TACGGAGGGGGCTAGCGTTGTTCGGAATTACTGGGCGTAAAGCGTGCGTAGGCGGATTGGAAAGTTAGAGGTGAAATCCCGGGGCTCAACCCCGGAACTGCCTTTAAAACTTCCAGTCTAGAGTTCTGGAGAGGTAAGTGGAATTCCTAGTGTAGAGGTGAAATTCGTAGATATTAGGAGGAACACCAGAGGCGAAGGCGGCTTACTGGACAGATACTGACGCTGAGGCACGAAAGTGTGGGGAGCAAACAGG	Bacteria	Proteobacteria	Alphaproteobacteria	Caulobacterales	Hyphomonadaceae	NA
asv_001786	TACGTAGGGTGCAAGCGTTGTCCGGATTTATTGGGCGTAAAGCGTCCGTAGGTGGTTGTTTAAGTCAGATGTTAAAGTCCAGAGCTCAACTCCGGCATGGCATCTGATACTGGACGACTTGAGTACGGTAGAGGTAAGGGGAATTCCCGGTGTAGCGGTGAAATGCGTAGATATCGGGAGGAACACCAGTGGCGAAAGCGCCTTACTGGACCGTAACTGACACTAATGGACGAAAGCTTGGGTAGCAAAAGGG	Bacteria	Cyanobacteria	Vampirivibrionia	Vampirovibrionales	NA	NA
asv_001847	TACGGAGGGCGCAAGCGTTGTTCGGATTCACTGGGCATAAAGAGCACGTAGGCGGCTCAGTCAGTCGGATGTGAAAGCCCACGGCCCAACCGTGGAACTGCATCCGATACTGCTGAGCTCGAGATCGGAAGGGGTAAGCGGAACTCCAGGTGGAACGGTGAAATGTGTAGATATCTGGAGGAACACCGGTGGCGAAGGCGGCTTACTGGTCCGATTCTGACGCTGAGGTGCGAAAGCTAGGGTAGCGAACGGG	Bacteria	Planctomycetota	OM190	NA	NA	NA
asv_002027	TACGGAGGGGGTTAGCGTTGTTCGGAATTACTGGGCGTAAAGCGCACGTAGGCGGACTAGAAAGTTGGGGGTGAAATCCCGGAGCTCAACTCCGGAACTGCCTTCAAAACTCCTAGTCTAGAGTTCGAGAGAGGTGAGTGGAATTCCGAGTGTAGAGGTGAAATTCGTAGATATTCGGAGGAACACCAGTGGCGAAGGCGGCTCACTGGCTCGATACTGACGCTGAGGTGCGAAAGTGTGGGGAGCAAACAGG	Bacteria	Proteobacteria	Alphaproteobacteria	Rhodobacterales	Rhodobacteraceae	NA
asv_002054	TACGGAGGGTGCAAGCGTTAATCGGAATTACTGGGCGTAAAGAGTACGTAGGCGGTTACTTAAGTCGGATGTGAAAGCCCCGGGCTTAACCTGGGAATTGCATTCGATACTGGGTGACTTGAGTTTGGCAGAGGTTGGCGGAATTCCCGGTGTAGCGGTGAAATGCGTAGATATCGGGAGGAACATCAGTGGCGAAGGCGGCTGACTGGGTCAAAACTGACGCTGAGGTACGAAAGCGTGGGGAGCAAACAGG	Bacteria	Proteobacteria	Gammaproteobacteria	NA	NA	NA
asv_002136	CACGGAGGGCGCAAACGTTGCTCGGAATCACTGGGCATAAAGCGCACGTAGGCGGCCATCTAAGTCGGGTGTGAAAGCCCTCGGCTCAACCGAGGAACTGCACTCGATACTGGATGGCTTGAGGACGGTTGGGGTGAGTGGAACTCCAGGTGGAGCGGTGAAATGCGTAGATATCTGGAGGAACACCAGTGGCGAAAGCGACTCACTGGACCGTAACTGACGCTGAGGTGCGAAAGCTAGGGTAGCGAACGGG	Bacteria	Planctomycetota	OM190	NA	NA	NA
asv_002186	TACGGAGGGATCGAACGTTAATCGGAATTACTGGGCGTAAAGCGCGCGTAGGCGGTTTGTTAAGTGGGATGTGAAATCCCCGGGCTCAACCTGGGAACTGCATTCCAAACTGGCAAACTAGAGTATGGTAGAGGGAGGTAGAATTTCCTGTGTAGCGGTGAAATGCGTAGATATAGGAAGGAATACCGATGGCGAAGGCAACCTCCTGGACCAATACTGACGCTGAGGTGCGAAAGCGTGGGGAGCAAACAGG	Bacteria	Proteobacteria	Gammaproteobacteria	Pseudomonadales	KI89A clade	NA
asv_002206	TACGAAGGGCCCAAGCGTTAATCGGAATCACTGGGCTTAAAGGGTACGCAGGCGGACAAGCAAGTATCTTGTGAAATCCCACAGCTCAACTGTGGAATTGCTCGGTAGACTGCTTGTCTTGAACTCGGCAGGGGCCATCGGAACTGTAGGTGGAGCGGTGAAATGCGTAGATATCTACAGGAACGCCAAAGGCGAAGGCAGATGGCTGGGCCGATGTTGACGCTCAGGTACGAAAGCGTGGGTAGCGAACGGG	Bacteria	Planctomycetota	Phycisphaerae	Phycisphaerales	Phycisphaeraceae	NA
asv_002251	TACGGAGGGGGCTAGCGTTGTTCGGAATTACTGGGCGTAAAGCGCGCGTAGGCGGGCATTTAAGTCGGGGGTGAAATCCCGGGGCTCAACCCCGGAACTGCCTTCGATACTGGGTGCCTAGAGGTCGAGAGAGGTGAGTGGAATGGCGAGTGTAGAGGTGAAATTCGTAGATATTCGCCGGAACACCAGTGGCGAAGGCGGCTCACTGGCTCGATACTGACGCTGAGGTGCGAAAGCGTGGGGAGCAAACAGG	Bacteria	Proteobacteria	Alphaproteobacteria	Rhodobacterales	Rhodobacteraceae	Limibaculum
asv_002340	TACGGAGGGTGCAAGCGTTATCCGGAATCACTGGGTTTAAAGGGTGCGTAGGCGGCTTAATAAGTCAGAGGTGAAAGGTTGTCGCTTAACGATAAAATTGCCTTTGAAACTGTTAGGCTTGAATCAGGTTGAGGTAGGCGGAATGTGACATGTAGCGGTGAAATGCATAGATATGTCATGGAACACCAATTGCGAAGGCAGCTTACTGGACCTTGATTGACGCTGAGGCACGAAAGCGTGGGTAGCGAACAGG	Bacteria	Bacteroidota	Bacteroidia	Chitinophagales	Saprospiraceae	NA
asv_002386	TACAGAGGGTGCAAACGTTGTTCGGAATCACTGGGCATAAAGCGCACGTAGGCGGCGATGTAAGTGTGGAGTGAAAGCCCACGGCTCACCCGTGGAACTGCTCTGCAGACTGCATTGCTCGAGGATGGTAGGGGAGAGCGGAACTCCTGGTGGAGCGGTGAAATGCGTAGATATCAGGAGGAACACCGGTGGCGAAGGCGGCTCTCTGGTCCATTTCTGACGCTGAGGTGCGAAAGCTAGGGTAGCGAACGGG	Bacteria	Planctomycetota	OM190	NA	NA	NA
asv_002505	CACGTACTGTGCAAACGTTATTCGGAATCACTGGGCTTAAAGGGTACGTAGGCGGTTTATCAAGTCAGGTGTGAAATGCCTGAGCTCAACTGAGGCACTGCGCTTGAAACTGATTGACTAGAGTATTCCAGGGGTATGCGGAACTTATGGTGGAGCGGTGAAATGCGTTGATATCATGAGGAACACCGGAGGCGAAGGCGGCATACTGGGGGATAACTGACGCTGAGGTACGAAAGCCAGGGTAGCGAACGGG	Bacteria	Planctomycetota	Planctomycetes	Planctomycetales	Rubinisphaeraceae	Fuerstia
asv_002522	TACGGAAGGTCCGAGCGTTAATCGGAATCACTGGGCTTAAAGCGTGCGCAGGCGGACTGGTAGGCATCCTGTGAAATCCCACGGCTCAACCGTGGAACTGCAGGGTGAACCATCAGTCTCGAGGCAGGTAGGGGTGAGTGGAACTATGGGTGGAGCGGTGAAATGCGTAGATATCCATGGGAACGCCAATGGCGAAGGCAACTCACTGGGCCTGTCCTGACGCTCAGGCACGAAAGCGTGGGGAGCGAACGGG	Bacteria	Planctomycetota	Phycisphaerae	Phycisphaerales	Phycisphaeraceae	SM1A02
asv_002552	TACGAAGGTCCCAAGCGTTGTTCGGAATCACTGGGCGTAAAGGGAGCGTAGGCGGTTTGGTAAGTCAGATGTGAAATCCCGGGGCTCAACCTCGGAACTGCATCCGATACTGCCAAACTTGAGTAGTGGAGGGGTAGATGGAATTCTCGGTGTAGCAGTGAAATGCGTAGAGATCGAGAGGAACACTCATGGCGAAGGCAATCTACTGGACACTTACTGACGCTGAGGCTCGAAGGCCAGGGTAGCGAAAGGG	Bacteria	Verrucomicrobiota	Verrucomicrobiae	Verrucomicrobiales	Rubritaleaceae	Haloferula
asv_002583	TACGGAGGGGGTTAGCGTTGTTCGGAATTACTGGGCGTAAAGCGCGCGTAGGCGGATTGGAAAGTTAGGGGTGAAATCCCGGGGCTCAACCCCGGAACTGCCTCTAAAACTCCCAGTCTAGAGTTCGAGAGAGGTGAGTGGAATTCCGAGTGTAGAGGTGAAATTCGTAGATATTCGGAGGAACACCAGTGGCGAAGGCGGCTCACTGGCTCGATACTGACGCTGAGGTGCGAAAGTGTGGGGAGCAAACAGG	Bacteria	Proteobacteria	Alphaproteobacteria	Rhodobacterales	Rhodobacteraceae	NA
asv_002834	TACGTAGGGTGCAAGCGTTGTCCGGATTTATTGGGTTTAAAGGGTGCGCAGGCGGCCAGATAAGTTAGTGGTGAAAGCGTCTCGCTTAACGAGATATCCGCCATTGATACTGTTTGGCTTGAGTCCGTCAGAGGAGGTTAGAATGCGTGGTGTAGCGGTGAAATGCATAGATATCACGCAGAATACCGATTGCGAAGGCAGACCTCTATGGCGGAACTGACGCTGAGGCACGAAAGCGTGGGTAGCGAACAGG	Bacteria	Bacteroidota	Bacteroidia	Chitinophagales	NA	NA
asv_002838	TACGAAAGGGGCAAGCATTGTTCGGAATTACTGGGCGTAAAGCGCGCGTAGGCGGCCTGCCAAGCCAGAGGTGAAATCCCGGGGCTCAACCCCGGAACTGCCTTTGGAACTGGTAAGCTAGAGGATGCAAGAGGAGAGTGGAATTCCGAGTGTAGAGGTGAAATTCGTAGATATTCGGAAGAACACCAGTGGCGAAGGCGACTCTCTGGTGCATATCTGACGCTGAGGTGCGAAAGCGTGGGGAGCAAACAGG	Bacteria	Proteobacteria	Alphaproteobacteria	NA	NA	NA
asv_003073	TACGGAGGGTGCAAGCGTTGCTCGGAATCACTGGGCGTAAAGCGGACGCAGGCGGCCCAGCAGGTCGGGCGTGAAAGCCCGGGGCTCAACCCCGGAACTGCGCTCGAAACCGCTGGCCTTGAATACGGGAGAGGGAAGCGGAATTCCTGGTGTAGAGGTGAAATTCGTAGATATCAGGAGGAACACCGGTGGCGAAAGCGGCTTCCTGGCCCGATATTGACGCTCATGTCCGAAAGCGTGGGTAGCAAACAGG	Bacteria	Bdellovibrionota	Bdellovibrionia	Bdellovibrionales	Bdellovibrionaceae	OM27 clade
asv_003225	GACGGAGGGTGCTAGCGTTGTTCGGAATCACTGGGCGTAAAGGGCGCGTAGGCGGCTTGGTCAGTCAGATGTGAAAGCCCGGAGCTCAACTCCGGAACTGCATTTGATACTCCCAAGCTCGAGGTCGAGAGAGGAAAGTGGAATACCCAGTGTAGAGGTGAAATTCGTAGATATTGGGTGGAACACCAGTGGCGAAAGCGGCTTTCTGGCTCGAATCTGACGCTGAGGCGCGAAAGCGTGGGGAGCAAACAGG	Bacteria	Proteobacteria	Alphaproteobacteria	NA	NA	NA
asv_003235	TACGGAGGGTGCAAGCGTTATCCGGAATCACTGGGTTTAAAGGGTGCGTAGGTGGGCCAATAAGTCAGAGGTGAAAGCCCGCAGCTTAACTGCGGAACTGCCTTTGATACTGTTGGTCTTGAATCAGGTTGAGGTATGCGGAATGTGGCATGTAGCGGTGAAATGCGTAGATATGCCATAGAACACCGATTGCGAAGGCAGCATACTGGCCCTGTATTGACACTGAGGCACGAAAGCGTGGGGAGCGAACAGG	Bacteria	Bacteroidota	Bacteroidia	Chitinophagales	Saprospiraceae	Lewinella
asv_003248	GACGGAGGGTGCAAACGTTGTTCGGAATCACTGGGCATAAAGCGCACGTAGGCGGCCCGTTAAGTCCGATGTGAAATCCCACGGCTCAACCGTGGAACTGCATCGGATACTGGCGGGCTCGAGGATGGTTGGGGTGAGTGGAACTCCTGGTGGAGCGGTGAAATGCGTAGATATCAGGAGGAACACCGGTGGCGAAAGCGGCTCACTGGACCATCACTGACGCTGAGGTGCGAAAGCTAGGGTAGCGAACGGG	Bacteria	Planctomycetota	OM190	NA	NA	NA
asv_003275	TACGAAGGGGGCTAGCGTTGTTCGGAATTACTGGGCGTAAAGCGCGCGTAGGCGGATTTTTAAGTCAGAGGTGAAATCCCGATGCTCAACATCGGAACTGCCTTTGAAACTGGAAATCTAGAGGCCAGGAGAGGTCAGTGGAATACCGAGTGTAGAGGTGAAATTCGTAGATATTCGGTGGAACACCAGTGGCGAAGGCGACTGACTGGACTGGTACTGACGCTGAGGTGCGAAAGTGTGGGGAGCAAACAGG	Bacteria	Proteobacteria	Alphaproteobacteria	Caulobacterales	Hyphomonadaceae	NA
asv_003571	CACGTAGGGTCCAAGCGTTGTCCGGATTCATTGGGCGTAAAGAGCTCGTAGGCGGTTTTGTAAGTCGGATGTGAAAACTCAGGGCTCAACCCTGAGACGCCACCCGATACTGCAATGACTTGAGTCCAGTAGGGGAGTGCGGAACTCCTGGTGTAGCGGTGAAATGCGCAGATATCAGGAAGAACACCAGTGGCGAAGGCGGCACTCTGGGCTGGAACTGACGCTGAGGAGCGAAAGCGTGGGGAGCGAACAGG	Bacteria	Actinobacteriota	Acidimicrobiia	NA	NA	NA
asv_003592	GACGAGAGGCCCGAGCGTTAATCGGAATCACTGGGCTTAAAGGGTGCGTAGGCTGATATGTAGGTGTGTTGTGAAATCCCTCGGCTCAACCGAGGAACTGCAATGCAAACCACATATCTTGAGATAGGCAGAGGTTGTCGGAACGTTCGGTGGAGCGGTGAAATGCGTAGAGATCGAACGGAACGCCAAAGGGGTAGCCAGGCAACTGGGCCTATTCTGACGCTGAGGCACGAAAGCGTGGGGAGCAAACAGG	Bacteria	Planctomycetota	Phycisphaerae	Phycisphaerales	Phycisphaeraceae	SM1A02
asv_003637	TACGAAAGGGGCTAGCGTTGTTCGGAATTACTGGGCGTAAAGCGCACGTAGGCGGCCTTGTAAGTTGGGGGTGAAATCCCGGAGCTCAACTCCGGAACTGCCTCCAAAACTACAAAGCTAGAGGATGTGAGAGGTGAGTGGAATTCCGAGTGTAGAGGTGAAATTCGTAGATATTCGGAAGAACACCGGTGGCGAAGGCGGCTCACTGGCACATTTCTGACGCTGAGGTGCGAAAGCGTGGGGAGCAAACAGG	Bacteria	Proteobacteria	Alphaproteobacteria	Caulobacterales	Parvularculaceae	NA
asv_003751	TACAGAGGTTGCAAGCGTTGTTCGGATTTACTGGGCGTAAAGGGTCCGTAGGAGGCTAGGAAAGTCAGGTGTGAAATGCTGGAGCTCAACTCTGGAACGGCACTCGATACTACTTAGCTAGAGGATCGGAGAGGTAAACGGAATTCTTGGTGTAGCGGTGAAATGCGTAGATATCAAGAGGAACACCAATGGCGAAAGCTGTTTACTGGACGATTCCTGACTCTGAGGGACGAAGGCTAGGGGAGCGAACGGG	Bacteria	Verrucomicrobiota	NA	NA	NA	NA
asv_003985	GACGGAGGGTGCTAACGTTGTTCGGAATCACTGGGCATAAAGCGCACGTAGGCGGTCCACTAAGTCTGGTGTGAAAGCCCCCGGCTCAACCGGGGAACTGCATCGGATACTGGTGGACTCGAGGATGGTTGGGGTGAGTGGAACTCCTGGTGGAGCGGTGAAATGCGTAGATATCAGGAGGAACACCAGTGGCGAAAGCGACTCACTGGGCCATCTCTGACGCTGAGGTGCGAAAGCTAGGGTAGCGAACGGG	Bacteria	Planctomycetota	OM190	NA	NA	NA
asv_004056	GACGGAGGGTGCAAACGTTGTTCGGAATCACTGGGCATAAAGAGCACGTAGGCTGTCCAGCCAGTCAGATGTGAAAGCCCTCGGCTCAACCGGGGAACTGCATCTGATACTACTGGACTTGAGGATGGTTGGGGTGAGTGGAACTTCAGGTGGAGCGGTGAAATGCGTAGATATCTGAAGGAACACCGGTGGCGAAGGCGACTCACTGGACCAATTCTGACGCTGAGGTGCGAAAGCTAGGGGAGCGAACGGG	Bacteria	Planctomycetota	OM190	NA	NA	NA
asv_004107	TACGAGGGGCCCGAGCGTTATTCGGAATCACTGGGCTTAAAGGGAACGCAGGCTGGCTTGTAAGTATCCCGTGAAATCCCTCGGCTCAACCGAGGAACTGCGGGGTAAACTACAAGCCTTGAGATGGGTAGAGGTCATCGGAACGATCGGTGGAGCGGTGAAATGCGTAGATATCGATCGGAACGCCAAAGGTGAAGACAGGTGACTGGGCCCATTCTGACGCTCATGTTCGAAAGCGTGGGGAGCAAACAGG	Bacteria	Planctomycetota	Phycisphaerae	Phycisphaerales	Phycisphaeraceae	SM1A02
asv_004156	CACGAACCGTACGAACGTTATTCGGAATCACTGGGCTTAAAGAGTCCGTAGGCGGCTTTAAAGGTCAGGTGTGAAATCCCACGGCTCAACCGTGGAACTGCGCTTGAAACCATAAAGCTAGAGGGAGATAGAGGTGAGCGGAACTGATGGTGGAGCGGTGAAATGCGTTGATATCATCAGGAACACCTGTGGCGAAAGCGGCTCACTGGGTCTCTTCTGACGCTGAGGGACGAAAGCTAGGGGAGCGAACGGG	Bacteria	Planctomycetota	Planctomycetes	Pirellulales	Pirellulaceae	NA
asv_004199	TACGGAGGGTGCAAACGTTGCTCGGAATCATTGGGCGTAAAGCGTGCGTAGGCGGTCTACCAAGTCTGATGTGAAAGCCTGGGGCTCAACCTCAGAAAGCCATTGGAAACTGGTAGACTTGAGAGCAGGAGGGGCAGGTGGAATTCCAGGTGTAGGGGTGAAATCCGTAGAGATCTGGAGGAACACCGGTGGCGAAGGCGACCTGCTGGACTGTATCTGACGCTGAGGCACGAAAGCGTGGGGAGCAAACAGG	Bacteria	NA	NA	NA	NA	NA
asv_004203	TACGGAGGGTGCGAACGTTGCTCGGAATTATTGGGCGTAAAGCGCGCGTAGGCGGGCTAGCAAGTTGGATGTGAAAGCCCAGGGCTCAACCCTGGAAGTGCATCCAAAACTGCTAGCCTTGAATCCCGGAGGGGGCCAGAGAATTCCCGGTGTAGAGGTGAAATTCGTAGATATCGGGAGGAATACCAGTGGCGAAGGCGCTGGCCTGGACGGTGATTGACGCTGAGGTGCGAAAGCGTGGGGAGCAAACAGG	Bacteria	Myxococcota	Polyangia	Nannocystales	Nannocystaceae	NA
asv_004287	TACGGAGGGTGCAAGCGTTATTCGGATTTACTGGGCGTAAAGCGCGCGTAGCCTGTTTCGATAGTCTGATGTGAAAGCCCGGGGCTCAACCTCGGAAGTGCATTGGATACTACGAGACTAGAGTATGGGAGAGGAGAGTGGAATTCCTGGTGTAGAGGTGAAATTCGTAGATATCAGGAGGAACATCGGTGGCGAAGGCGACTCTCTGGACCATTACTGACGGTGAGGTGCGAAAGCGTGGGGAGCGAACGGG	Bacteria	NA	NA	NA	NA	NA
asv_004858	TACGGAGGGTGCAAGCGTTAATCGGAATTACTGGGCGTAAAGCGCACGTAGGTGGTTTTGCAAGTGTGATGTGAAAGCCCCGGGCTCAACCTGGGAATTGCATCTCAAACTGCAAGGCTAGAGTACAGTAGAGGGAAGTGGAATTTCCGGTGTAGCGGTGAAATGCGTAGATATCGGAAGGAACACCAGTGGCGAAGGCGGCTTCCTGGACTGATACTGACACTGAGGTGCGAAAGCGTGGGTAGCAAACAGG	Bacteria	Proteobacteria	Gammaproteobacteria	NA	NA	NA
asv_004877	GACGGGAGGTCCAAGCGTTAATCGGAATCACTGGGCTTAAAGGGTGCGCAGGCGGACCGGCAAGTGTCTTGTGAAATCCCACGGCTCAACCGTGGAACTGCAGGGCAAACTGCCGGTCTTGAGGAAGGTAGAGGCTGACGGAACTATCGGTGGAGCGGTGGAATGCATAGATATCGATGGGAACGCCAAAAGCGAAGGCAGTCAGCTGGGCCTTTCCTGACGCTCAGGCACGAAAGCGTGGGTAGCGAACAGG	Bacteria	Planctomycetota	Phycisphaerae	Phycisphaerales	Phycisphaeraceae	SM1A02
asv_005181	GACGGAGGGTGCAAACGTTGTTCGGAATCATTGGGCATAAAGGGCACGCAGGCGGCCCAGTCAGTCAGTTGTGAAAGCCCACGGCTCAACCGTGGAACTGCATCTGATACTGCTGGGCTAGAGAATGGTTGGGGTGAGTGGAACTCCTGGTGGAGCGGTGAAATGCGTAGATATCAGGAGGAACACCAGTGGCGAAGGCGGCTCACTGGACCATTACTGACGCTGAGGTGCGAAAGCTAGGGTAGCGAACGGG	Bacteria	Planctomycetota	OM190	NA	NA	NA
asv_005422	TACGGAGGGTGCAAGCGTTAATCGGAATCACTGGGCGTAAAGAGCACGTAGGCGGCTATTTAAGTTGGATGTGAAAGCCCCGGGCTTAACCTGGGAACTGCATCCAATACTGGGTAGCTAGAATATGGTAGAGGGAGGTAGAATTTCCGGTGTAGCGGTGAAATGCGTAGAGATCGGAAGGAATACCGGTGGCGAAGGCGGCCTCCTGGACCAATATTGACGCTGAGGTGCGAAAGCGTGGGTAGCAAACAGG	Bacteria	Proteobacteria	Gammaproteobacteria	NA	NA	NA
asv_005730	CACGAACCGTACGAACGTTATTCGGAATCACTGGGCTTAAAGAGTCCGTAGGCGGCTTTAAAGGTCAGGTGTGAAATCCCACGGCTTAACCGTGGAACTGCGCTTGAAACCATTAAGCTAGAGGGAGATAGAGGTGAGCGGAACTGATGGTGGAGCGGTGAAATGCGTTGATATCATCAGGAACACCGGTGGCGAAAGCGGCTCACTGGGTCTCTTCTGACGCTGAGGGACGAAAGCTAGGGGAGCGAACGGG	Bacteria	Planctomycetota	Planctomycetes	Pirellulales	Pirellulaceae	Rhodopirellula
asv_005810	GACGGAGGGTGCAAACGTTGTTCGGAATCACTGGGCATAAAGCGCACGTAGGCGGTCCACTCAGTCGAGTGTGAAAGCCCCCGGCTCAACCGGGGAACTGCATTCGATACTGGTGGACTTGAGGACGGTTGGGGTGAGTGGAACTCCTGGTGGAGCGGTGAAATGCGTAGATATCAGGAGGAACACCAGTGGCGAAAGCGGCTCACTGGACCGTATCTGACGCTGAGGTGCGAAAGCTAGGGTAGCGAACGGG	Bacteria	Planctomycetota	OM190	NA	NA	NA
asv_005932	GACGGAGGGTGCAAACGTTGTTCGGAATCACTGGGCATAAAGAGCACGTAGGCTGTCCAGCCAGTCAGATGTGAAAGCCCTCGGCTCAACCGGGGAACTGCATCTGATACTACTGGACTCGAGGATGGTTGGGGTGAGTGGAACTTCAGGTGGAGCGGTGAAATGCGTAGATATCTGAAGGAACACCGGTGGCGAAGGCGACTCACTGGACCAATTCTGACGCTGAGGTGCGAAAGCCAGGGGAGCGAACGGG	Bacteria	Planctomycetota	OM190	NA	NA	NA
asv_006155	CACGAACCGGACAAACGTTATTCGGAATTATTGGGCTTAAAGGGTGCGTAGGCGGCTATGTAGGTGGGGTGTGAAATCCCTCGGCTCAACCGAGGAACTGCGCCCCAAACCCCATAGCTAGAGGGAGACAGAGGTAAGCGGAACTGATGGTGGAGCGGTGAAATGCGTTGATATCATCAGGAACACCGGTGGCGAAAGCGGCTTACTGGGTCTCTTCTGACGCTGAGGCACGAAAGCTAGGGTAGCGAACGGG	Bacteria	Planctomycetota	Planctomycetes	Pirellulales	Pirellulaceae	Bythopirellula
asv_006357	TACAGAAGGCCCGAGCGTTAATCAGAATTACTGGGCTTAAAGCGTGCGCAGGCTGTCCAGCAAGCATCCCGTGAAATCCCTCGGCTCAACCGGGGAACTGCGGGGTGAACTGCTGGACTTGAGAAAGGTAGGGGCTGATGGAACCATGAGTGGAGCGGTGAAATGCGTAGATATTCATGGGAACGCCGATGGGGAAGCCGATCAGCTGGGCCTTTTCTGACGCTCATGCACGAAAGCGTGGGGAGCAAACAGG	Bacteria	Planctomycetota	Phycisphaerae	Phycisphaerales	Phycisphaeraceae	SM1A02
asv_007004	TACGGAGACTGCGAGCGTTACTCGGATTCACTGGGCGTAAAGGATGCGTAGGCGGTTAGGTGTGTCAGGTGTGAAATCTCGGGGCTTAACTCCGAAACTGCGCCTGAAACTATCTAGCTAGAGTCTCGGAGGGGTGAGCGGAATTCCCGGTGTAGCGGTGAAATGCATAGATATCGGGAGGAACACCAATGGCGAAGGCAGCTCACTGGACGAGTACTGACGCTGAGGCATGAAAGCGTGGGTAGCGAAAGGG	Bacteria	Verrucomicrobiota	Verrucomicrobiae	Opitutales	Puniceicoccaceae	NA
asv_007828	TACGAATGGAGCGAGCGTTGTTCGGAATCATTGGGCGTAAAGCGTATGTAGGCGGAACAGAAAGTCAGAAGTGAAATCCCGGGGCTCAACTCCGGAACTGCTTTTGAAACTCCTGTTCTAGTATCCCGGAGGGGTTGACGGAATTCCGAGTGTAGAGGTGAAATTCGCAGATATTCGGAGGAACACCAGTGGCGTAGGCGGTCAACTGGACGGGTATAGACGCTGAGATACGAAAGCGTGGGTAGCAAACAGG	Bacteria	Proteobacteria	Alphaproteobacteria	Micavibrionales	NA	NA
asv_008358	CACGTACTGTGCGAACGTTATTCGGAATCACTGGGCTTAAAGGGTGCGTAGGCGGTTGATCAAGTCAGATGTGAAATGCCTGAGCTCAACTGAGGCACTGCGTTTGAAACTGATCGACTTGAGTATTCCAGGGGTATGCGGAACTGCCAGTGGAGCGGTGAAATGCGTTGATATTGGCAGGAACACCAGTGGCGAAGGCGGCATACTGGGGGATAACTGACGCTGAGGCACGAAAGCCAGGGTAGCGAACGGG	Bacteria	Planctomycetota	Planctomycetes	Planctomycetales	Rubinisphaeraceae	NA
asv_009400	TACGGAGGGTGCAAGCGTTGCTCGGAATCACTGGGCGTAAAGCGTACGCAGGCGGTTCGTTAAGTCGGGTGTGAAATCCCGGAGCTCAACTCCGGAACTGCGCCCGAAACTGGCGGACTTGAATACGGGAGAGGAAAGCGGAATTCCTGGTGTAGAGGTGAAATTCGTAGATATCAGGAGGAACACCAGTGGCGAAAGCGGCTTTCTGGCCCGATATTGACGCTCATGTACGAAAGCGTGGGTAGCAAACAGG	Bacteria	Bdellovibrionota	Bdellovibrionia	Bdellovibrionales	Bdellovibrionaceae	OM27 clade
asv_000310	TACGTAGGTCACGAGCGTTAATCGGATTTATTGGGCGTAAAGGGTCCGCAGGGGGTTTTATAAGTTTGACGTGAAATGTCGAGGCTCAACCTCGAAACTGCGTTGAAAACTGTAGAACTAGAGTATCGGAGAGGAAAGTGGAATTCCTGGTGTAGCGGTGGAATGCTTAGATATCAGGAGGAACATCAATGGCGAAGGCAGCTTTCTGGACGATTACTGACCCTCATGGACGAAGGTGTGGGTAGCAAACAGG	Bacteria	Verrucomicrobiota	Lentisphaeria	P.palmC41	NA	NA
asv_004315	TACGGAGGGTGCAAGCGTTAATCGGAATTACTGGGCGTAAAGCGCGCGTAGGCGGTTTGTTAAGCTGGATGTGAAAGCCCTGGGCTTAACCTGGGAACTGCATTCAGAACTGGCAGGCTAGAGTACGAGAGAGGGGGGTAGAATTCCTAGTGTAGCGGTGAAATGCGTAGATATTAGGAGGAATACCAGTGGCGAAGGCGGCCCCCTGGCTCGATACTGACGCTGAGGTGCGAAAGCGTGGGGAGCAAACAGG	Bacteria	Proteobacteria	Gammaproteobacteria	Pseudomonadales	NA	NA
asv_000816	TACGGGAGTGGCAAGCGTTATCCGGAATTATTGGGCGTAAAGCGTCCGCAGGCGGCCAGTCAAGTCTGTTGTCAAAGCGTGGAGCTTAACTCCATTTGAGCAATGGAAACTGATTGGCTTGAGTGTGGTAGGGGCAGAGGGAATTCCCGGTGTAGCGGTGAAATGCGTAGATATCGGGAAGAACACCAGTGGCGAAGGCGCTCTGCTGGGCCATCACTGACGCTCATGGACGAAAGCCAGGGGAGCGAAAGGG	Bacteria	Cyanobacteria	Cyanobacteriia	Synechococcales	Cyanobiaceae	NA
asv_000307	TACGGAGGATGCAAGCGTTATCCGGAATCATTGGGTTTAAAGGGTCCGTAGGTGGATTAATAAGTCAGAGGTGAAAGCCTGCAGCTTAACTGTAGAACTGCCTTTGATACTGTTAATCTTGAATTATTGTGAAGTAGTTAGAATATGTAGTGTAGCGGTGAAATGCATAGATATTACATAGAATACCGATTGCGAAGGCAGATTACTAACAATATATTGACACTGATGGACGAAAGCGTGGGGAGCGAACAGG	Bacteria	Bacteroidota	Bacteroidia	Flavobacteriales	Flavobacteriaceae	Winogradskyella
asv_000292	TACGGAGGAGGCGAGCGTTATCCGGAATTATTGGGCGTAAAGCGTCCGCAGGTGGCGATGCAAGTCTGTGGTTAAAGACCGGAGCTTAACTCCGGGAGAGCCATGGAAACTGTGTAGCTAGAGGCCGGTAGGGGTAGCGGGAATTCCCAGTGTAGCGGTGAAATGCGTAGAGATTGGGAAGAACATCGGTGGCGAAAGCGCGCTACTGGGCCGGACCTGACACTGATGGACGAAAGCTAGGGTAGCGAAAGGG	Bacteria	Cyanobacteria	Cyanobacteriia	Cyanobacteriales	Microcystaceae	NA
asv_001884	TACGGAGGGGGCTAGCGTTGTTCGGAATTACTGGGCGTAAAGCGCGCGTAGGCGGATATTTAAGTCAGGGGTGAAATCCTGGGGCTCAACCCCAGAACTGCCCTTGATACTGGATATCTTGAGTCCGGAAGAGGTTAGTGGAATTCCCAGTGTAGAGGTGAAATTCGTAGATATTGGGAAGAACACCAGTGGCGAAGGCGGCTAACTGGTCCGGTACTGACGCTGAGGTGCGAAAGCGTGGGGAGCAAACAGG	Bacteria	Proteobacteria	Alphaproteobacteria	Rhizobiales	Rhizobiales Incertae Sedis	Anderseniella
